# Supplementary material for: VvSWEET10 Mediates Sugar Accumulation in Grapes
Source: Genes (Basel). 2019 Mar 28;10(4):255. doi: 10.3390/genes10040255 (PMC6523336; doi:10.3390/genes10040255)
Supplement: Supplementary file 1 [file genes-10-00255-s001.zip]

Archive with 10 entries (10 files):
- Supplemental_data 1.xlsx
- Table S1.docx
- Fig. S1.tif
- Fig. S2.tif
- Fig. S3.tif
- Fig. S4.tif
- Fig. S5.tif
- Fig. S6.tif
- Fig. S7.jpg
- Fig. S8.tif
