# Supplementary material for: VvSWEET10 Mediates Sugar Accumulation in Grapes
Source: Genes (Basel). 2019 Mar 28;10(4):255. doi: 10.3390/genes10040255 (PMC6523336; doi:10.3390/genes10040255)
Supplement: Supplementary file 1 [file genes-10-00255-s001.zip › Supplemental_data 1.xlsx]

## Sheet: Sheet1
Supplemental Data S1. Genes differentially expressed in VvSWEET10-overexpression (OE) and control group (CK) grapevine calli
Gene_id	Locus	OE.rpkm	CK.rpkm	Log2(fold_change)	Description	Functional annotation	p_value	q_value	significant
gene:VIT_17s0000g00830	17:551029-552885	764.993	0.34797	-11.1023	development.unspecified	(loc_os11g31190.1 : 284.0) no description available & (at5g50790 : 266.0) Nodulin MtN3 family protein; FUNCTIONS IN: molecular_function unknown; INVOLVED IN: biological_process unknown; LOCATED IN: endomembrane system, integral to membrane, membrane; EXPRESSED IN: 13 plant structures; EXPRESSED DURING: 6 growth stages; CONTAINS InterPro DOMAIN/s: MtN3/saliva-related transmembrane protein, conserv…	0.00265	0.0150459	yes
gene:VIT_15s0046g02000	15:18819116-18821528	33.2367	0.205419	-7.33806	cell wall.degradation.pectate lyases and polygalacturonases	(at3g61490 : 696.0) Pectin lyase-like superfamily protein; FUNCTIONS IN: polygalacturonase activity; INVOLVED IN: carbohydrate metabolic process; LOCATED IN: endomembrane system; EXPRESSED IN: 22 plant structures; EXPRESSED DURING: 14 growth stages; CONTAINS InterPro DOMAIN/s: Pectin lyase fold/virulence factor (InterPro:IPR011050), Glycoside hydrolase, family 28 (InterPro:IPR000743), Pectin lyas…	0.00265	0.0150459	yes
gene:VIT_16s0050g01620	16:18530206-18532284	53.8236	0.37239	-7.17528	transport.ABC transporters and multidrug resistance systems	(at5g52860 : 690.0) ABC-2 type transporter family protein; FUNCTIONS IN: ATPase activity, coupled to transmembrane movement of substances; LOCATED IN: membrane; EXPRESSED IN: 9 plant structures; EXPRESSED DURING: 6 growth stages; CONTAINS InterPro DOMAIN/s: ATPase, AAA+ type, core (InterPro:IPR003593), ABC transporter-like (InterPro:IPR003439), ABC-2 type transporter (InterPro:IPR013525), ABC tra…	5e-05	0.000462191	yes
gene:VIT_05s0020g00420	5:2340669-2343110	53.0392	0.484837	-6.77341	cell wall.degradation.pectate lyases and polygalacturonases	(at1g48100 : 660.0) Pectin lyase-like superfamily protein; FUNCTIONS IN: polygalacturonase activity; INVOLVED IN: carbohydrate metabolic process; EXPRESSED IN: 19 plant structures; EXPRESSED DURING: 10 growth stages; CONTAINS InterPro DOMAIN/s: Pectin lyase fold/virulence factor (InterPro:IPR011050), Pectin lyase fold (InterPro:IPR012334), Glycoside hydrolase, family 28 (InterPro:IPR000743), Para…	5e-05	0.000462191	yes
gene:VIT_11s0016g05840	11:5370080-5370895	471.801	5.49583	-6.4237	misc.protease inhibitor/seed storage/lipid transfer protein (LTP) family protein	(at2g10940 : 119.0) Bifunctional inhibitor/lipid-transfer protein/seed storage 2S albumin superfamily protein; FUNCTIONS IN: lipid binding; INVOLVED IN: lipid transport; LOCATED IN: chloroplast thylakoid membrane, apoplast, chloroplast, membrane; EXPRESSED IN: 21 plant structures; EXPRESSED DURING: 13 growth stages; CONTAINS InterPro DOMAIN/s: Bifunctional inhibitor/plant lipid transfer protein/s…	5e-05	0.000462191	yes
gene:VIT_02s0154g00310	2:5134355-5135385	312.709	6.59093	-5.5682	misc.protease inhibitor/seed storage/lipid transfer protein (LTP) family protein	(at1g62500 : 119.0) Bifunctional inhibitor/lipid-transfer protein/seed storage 2S albumin superfamily protein; FUNCTIONS IN: lipid binding; INVOLVED IN: lipid transport; LOCATED IN: endomembrane system; EXPRESSED IN: 17 plant structures; EXPRESSED DURING: 8 growth stages; CONTAINS InterPro DOMAIN/s: Bifunctional inhibitor/plant lipid transfer protein/seed storage (InterPro:IPR016140), Plant lipid…	5e-05	0.000462191	yes
gene:VIT_17s0000g03550	17:3428357-3429670	14.42	0.525092	-4.77936	RNA.regulation of transcription.bHLH,Basic Helix-Loop-Helix family	(at5g65640 : 229.0) beta HLH protein 93 (bHLH093); FUNCTIONS IN: DNA binding, sequence-specific DNA binding transcription factor activity; INVOLVED IN: regulation of transcription; LOCATED IN: nucleus; EXPRESSED IN: 22 plant structures; EXPRESSED DURING: 13 growth stages; CONTAINS InterPro DOMAIN/s: Helix-loop-helix DNA-binding domain (InterPro:IPR001092), Helix-loop-helix DNA-binding (InterPro:I…	5e-05	0.000462191	yes
gene:VIT_09s0002g08680	9:9890240-9890925	15.2102	0.645406	-4.55869	cell.organisation	(at5g51160 : 103.0) Ankyrin repeat family protein; CONTAINS InterPro DOMAIN/s: Ankyrin repeat-containing domain (InterPro:IPR020683), Ankyrin repeat (InterPro:IPR002110); BEST Arabidopsis thaliana protein match is: Ankyrin repeat family protein (TAIR:AT4G10720.1); Has 23468 Blast hits to 11643 proteins in 579 species: Archae - 38; Bacteria - 1696; Metazoa - 12874; Fungi - 1168; Plants - 2550; Vir…	0.00265	0.0150459	yes
gene:VIT_19s0090g01470	19:7518155-7518849	69.5242	3.30878	-4.39314	not assigned.unknown	no hits & (original description: no original description)	5e-05	0.000462191	yes
gene:VIT_02s0154g00280	2:5121052-5121713	356.113	17.2415	-4.36838	misc.protease inhibitor/seed storage/lipid transfer protein (LTP) family protein	(p14009|14kd_dauca : 102.0) 14 kDa proline-rich protein DC2.15 precursor - Daucus carota (Carrot) & (at1g12100 : 100.0) Bifunctional inhibitor/lipid-transfer protein/seed storage 2S albumin superfamily protein; FUNCTIONS IN: lipid binding; INVOLVED IN: lipid transport; LOCATED IN: endomembrane system; EXPRESSED IN: shoot apex, embryo, flower, leaf, seed; EXPRESSED DURING: petal differentiation an…	5e-05	0.000462191	yes
gene:VIT_18s0001g07340	18:5617242-5618758	334.202	16.4786	-4.34205	RNA.regulation of transcription.unclassified	(at1g09750 : 452.0) Eukaryotic aspartyl protease family protein; FUNCTIONS IN: aspartic-type endopeptidase activity; INVOLVED IN: proteolysis; LOCATED IN: apoplast, cell wall, plant-type cell wall; EXPRESSED IN: 22 plant structures; EXPRESSED DURING: 14 growth stages; CONTAINS InterPro DOMAIN/s: Peptidase aspartic (InterPro:IPR021109), Peptidase aspartic, catalytic (InterPro:IPR009007), Peptidase…	5e-05	0.000462191	yes
gene:VIT_10s0003g02440	10:4375929-4377117	151.601	7.54593	-4.32843	cell wall.modification	(at3g23730 : 425.0) xyloglucan endotransglucosylase/hydrolase 16 (XTH16); FUNCTIONS IN: hydrolase activity, acting on glycosyl bonds, hydrolase activity, hydrolyzing O-glycosyl compounds, xyloglucan:xyloglucosyl transferase activity; INVOLVED IN: carbohydrate metabolic process, cellular glucan metabolic process; LOCATED IN: endomembrane system, cell wall, apoplast; EXPRESSED IN: 22 plant structur…	5e-05	0.000462191	yes
gene:VIT_02s0154g00290	2:5125408-5126097	1666.94	86.2794	-4.27204	misc.protease inhibitor/seed storage/lipid transfer protein (LTP) family protein	(at1g12100 : 100.0) Bifunctional inhibitor/lipid-transfer protein/seed storage 2S albumin superfamily protein; FUNCTIONS IN: lipid binding; INVOLVED IN: lipid transport; LOCATED IN: endomembrane system; EXPRESSED IN: shoot apex, embryo, flower, leaf, seed; EXPRESSED DURING: petal differentiation and expansion stage, E expanded cotyledon stage; CONTAINS InterPro DOMAIN/s: Bifunctional inhibitor/pl…	5e-05	0.000462191	yes
gene:VIT_16s0098g01170	16:21439668-21440985	3.17731	0.187182	-4.08529	RNA.regulation of transcription.HB,Homeobox transcription factor family	(at3g61890 : 134.0) Encodes a homeodomain leucine zipper class I (HD-Zip I) protein. Loss of function mutant has abnormally shaped leaves and stems.; homeobox 12 (HB-12); CONTAINS InterPro DOMAIN/s: Homeobox, conserved site (InterPro:IPR017970), Homeobox (InterPro:IPR001356), Homeodomain-like (InterPro:IPR009057), Helix-turn-helix motif, lambda-like repressor (InterPro:IPR000047), Leucine zipper,…	0.00525	0.0265632	yes
gene:VIT_05s0062g01260	5:20086118-20089205	7919.12	471.455	-4.07015	not assigned.unknown	no hits & (original description: no original description)	5e-05	0.000462191	yes
gene:VIT_18s0001g06850	18:5102795-5105019	32.2926	2.07403	-3.96069	misc.peroxidases	(gnl|cdd|29388 : 432.0) no description available & (p22195|per1_arahy : 423.0) Cationic peroxidase 1 precursor (EC 1.11.1.7) (PNPC1) - Arachis hypogaea (Peanut) & (loc_os12g02080.1 : 376.0) no description available & (at5g05340 : 360.0) Peroxidase superfamily protein; FUNCTIONS IN: protein binding, peroxidase activity; INVOLVED IN: response to oxidative stress, oxidation reduction; LOCATED IN: ap…	5e-05	0.000462191	yes
gene:VIT_08s0007g08460	8:21822329-21824047	81.2344	5.35895	-3.92207	not assigned.unknown	(at2g41810 : 509.0) FUNCTIONS IN: molecular_function unknown; INVOLVED IN: biological_process unknown; LOCATED IN: endomembrane system; EXPRESSED IN: root; CONTAINS InterPro DOMAIN/s: Protein of unknown function DUF642 (InterPro:IPR006946), Galactose-binding domain-like (InterPro:IPR008979); BEST Arabidopsis thaliana protein match is: Protein of unknown function, DUF642 (TAIR:AT2G41800.1); Has 30…	5e-05	0.000462191	yes
gene:VIT_05s0077g02330	5:1845280-1854345	2.66207	0.177495	-3.90669	not assigned.no ontology	(at3g06880 : 1052.0) Transducin/WD40 repeat-like superfamily protein; FUNCTIONS IN: binding, nucleotide binding; LOCATED IN: cellular_component unknown; CONTAINS InterPro DOMAIN/s: WD40 repeat 2 (InterPro:IPR019782), WD40 repeat, conserved site (InterPro:IPR019775), WD40 repeat (InterPro:IPR001680), WD40 repeat-like-containing domain (InterPro:IPR011046), WD40-repeat-containing domain (InterPro:I…	5e-05	0.000462191	yes
gene:VIT_09s0018g01670	9:18973160-18975234	64.4528	4.45998	-3.85314	protein.degradation.aspartate protease	(at1g79720 : 504.0) Eukaryotic aspartyl protease family protein; FUNCTIONS IN: aspartic-type endopeptidase activity; INVOLVED IN: proteolysis; LOCATED IN: apoplast; EXPRESSED IN: 22 plant structures; EXPRESSED DURING: 13 growth stages; CONTAINS InterPro DOMAIN/s: Peptidase aspartic (InterPro:IPR021109), Peptidase aspartic, catalytic (InterPro:IPR009007), Peptidase A1 (InterPro:IPR001461), Peptida…	5e-05	0.000462191	yes
gene:VIT_16s0013g00070	16:4762277-4762924	20.1323	1.40308	-3.84285	not assigned.unknown	no hits & (original description: no original description)	5e-05	0.000462191	yes
gene:VIT_02s0154g00320	2:5141571-5142327	3421.19	257.298	-3.73299	misc.protease inhibitor/seed storage/lipid transfer protein (LTP) family protein	(gnl|cdd|72937 : 95.4) no description available & (loc_os03g01320.1 : 94.7) no description available & (at2g45180 : 93.6) Bifunctional inhibitor/lipid-transfer protein/seed storage 2S albumin superfamily protein; FUNCTIONS IN: lipid binding; INVOLVED IN: lipid transport; LOCATED IN: chloroplast thylakoid membrane; EXPRESSED IN: 22 plant structures; EXPRESSED DURING: 13 growth stages; CONTAINS Int…	5e-05	0.000462191	yes
gene:VIT_11s0103g00190	11:15800681-15801939	31.7807	2.43333	-3.70715	lipid metabolism.lipid degradation.lysophospholipases.phospholipase A2	(at2g06925 : 211.0) Encodes a secretory phospholipase A2 enzyme, which specifically hydrolyzes the sn-2 position of phospholipids. The enzyme has a preference towards linoleoyl acyl chain over palmitoyl acyl chain. It also has a slight preference for phosphatidylcholine over phosphatidylethanolamine.; PLA2-ALPHA; FUNCTIONS IN: phospholipase A2 activity; INVOLVED IN: phospholipid metabolic process…	5e-05	0.000462191	yes
gene:VIT_06s0004g00910	6:1013483-1014417	89.0286	6.84695	-3.70074	misc.protease inhibitor/seed storage/lipid transfer protein (LTP) family protein	(at2g44300 : 150.0) Bifunctional inhibitor/lipid-transfer protein/seed storage 2S albumin superfamily protein; FUNCTIONS IN: lipid binding; INVOLVED IN: lipid transport; LOCATED IN: plasma membrane, anchored to membrane; EXPRESSED IN: 21 plant structures; EXPRESSED DURING: 13 growth stages; CONTAINS InterPro DOMAIN/s: Bifunctional inhibitor/plant lipid transfer protein/seed storage (InterPro:IPR0…	5e-05	0.000462191	yes
gene:VIT_08s0007g07750	8:21197503-21200034	7.3748	0.575435	-3.67988	cell wall.degradation.pectate lyases and polygalacturonases	(ipr012334 : 1500.0) Pectin lyase fold & (p35336|pglr_actch : 513.0) Polygalacturonase precursor (EC 3.2.1.15) (PG) (Pectinase) - Actinidia chinensis (Kiwi) (Yangtao) & (at3g57510 : 396.0) Encodes ADPG1, a polygalacturonase protein involved in silique and anther dihiscence. Loss of function mutations have reduced seed set, indehiscent fruit and reduced pollen shedding.; ADPG1; FUNCTIONS IN: polyg…	5e-05	0.000462191	yes
gene:VIT_04s0044g01000	4:22290024-22295766	22.3275	1.88161	-3.56878	cell wall.pectin*esterases.misc	(at5g09760 : 703.0) Plant invertase/pectin methylesterase inhibitor superfamily; FUNCTIONS IN: enzyme inhibitor activity, pectinesterase activity; INVOLVED IN: cell wall modification; LOCATED IN: cell wall, chloroplast, plant-type cell wall; EXPRESSED IN: 23 plant structures; EXPRESSED DURING: 13 growth stages; CONTAINS InterPro DOMAIN/s: Pectin lyase fold/virulence factor (InterPro:IPR011050), P…	5e-05	0.000462191	yes
gene:VIT_12s0134g00160	12:7708821-7710848	8.77574	0.763505	-3.52281	cell wall.modification	(at4g03210 : 448.0) encodes a member of xyloglucan endotransglucosylase/hydrolases (XTHs) that catalyze the cleavage and molecular grafting of xyloglucan chains function in loosening and rearrangement of the cell wall. Gene is expressed in shoot apex region, flower buds, flower stalks and internodes bearing flowers.; xyloglucan endotransglucosylase/hydrolase 9 (XTH9); FUNCTIONS IN: hydrolase acti…	5e-05	0.000462191	yes
gene:VIT_00s0532g00060	Un:31437825-31439536	21.1967	1.9369	-3.45202	not assigned.unknown	(at4g21250 : 381.0) Sulfite exporter TauE/SafE family protein; FUNCTIONS IN: molecular_function unknown; INVOLVED IN: biological_process unknown; LOCATED IN: endomembrane system, integral to membrane; CONTAINS InterPro DOMAIN/s: Protein of unknown function DUF81 (InterPro:IPR002781); BEST Arabidopsis thaliana protein match is: Sulfite exporter TauE/SafE family protein (TAIR:AT4G21260.1); Has 3020…	5e-05	0.000462191	yes
gene:VIT_14s0083g00640	14:22696159-22698346	13.5149	1.25125	-3.4331	development.unspecified	(at3g02380 : 293.0) homologous to the flowering-time gene CONSTANS (CO) encoding zinc-finger proteins; CONSTANS-like 2 (COL2); FUNCTIONS IN: sequence-specific DNA binding transcription factor activity, zinc ion binding; INVOLVED IN: regulation of flower development; LOCATED IN: intracellular; EXPRESSED IN: 20 plant structures; EXPRESSED DURING: 13 growth stages; CONTAINS InterPro DOMAIN/s: CCT do…	5e-05	0.000462191	yes
gene:VIT_18s0001g06030	18:4597939-4599044	5.05718	0.473334	-3.4174	signalling.in sugar and nutrient physiology	(at5g64260 : 375.0) EXORDIUM like 2 (EXL2); FUNCTIONS IN: molecular_function unknown; INVOLVED IN: biological_process unknown; LOCATED IN: cell wall, plant-type cell wall; EXPRESSED IN: 23 plant structures; EXPRESSED DURING: 13 growth stages; CONTAINS InterPro DOMAIN/s: Phosphate-induced protein 1 (InterPro:IPR006766); BEST Arabidopsis thaliana protein match is: EXORDIUM like 4 (TAIR:AT5G09440.1)…	0.0004	0.00297004	yes
gene:VIT_02s0087g00930	2:18588852-18590786	3.12359	0.316275	-3.30395	hormone metabolism.abscisic acid.synthesis-degradation.synthesis.9-cis-epoxycarotenoid dioxygenase	(at4g19170 : 744.0) chloroplast-targeted member of a family of enzymes similar to nine-cis-epoxycarotenoid dioxygenase; nine-cis-epoxycarotenoid dioxygenase 4 (NCED4); LOCATED IN: chloroplast, plastoglobule; EXPRESSED IN: 16 plant structures; EXPRESSED DURING: 9 growth stages; CONTAINS InterPro DOMAIN/s: Carotenoid oxygenase (InterPro:IPR004294); BEST Arabidopsis thaliana protein match is: nine-c…	5e-05	0.000462191	yes
gene:VIT_08s0007g04780	8:18763892-18765006	340.427	34.5208	-3.30181	transport.Major Intrinsic Proteins.TIP	(at2g36830 : 358.0) Encodes a tonoplast intrinsic protein, which functions as water channel. It has also been shown to be able to facilitate the transport of urea and hydrogen peroxide. Highly expressed in vascular tissues of the root, stem, cauline leaves and flowers but not in the apical meristems.; gamma tonoplast intrinsic protein (GAMMA-TIP); FUNCTIONS IN: water channel activity, urea transm…	5e-05	0.000462191	yes
gene:VIT_05s0020g03650	5:5357585-5358363	18.7822	2.00732	-3.22602	not assigned.unknown	(loc_os03g46300.1 : 142.0) no description available & (at3g22540 : 134.0) Protein of unknown function (DUF1677); CONTAINS InterPro DOMAIN/s: Protein of unknown function DUF1677, plant (InterPro:IPR012876); BEST Arabidopsis thaliana protein match is: Protein of unknown function (DUF1677) (TAIR:AT4G14819.1); Has 245 Blast hits to 245 proteins in 14 species: Archae - 0; Bacteria - 0; Metazoa - 0; Fu…	5e-05	0.000462191	yes
gene:VIT_14s0060g01910	14:1542824-1544958	12.5159	1.35382	-3.20866	development.unspecified	(loc_os03g22200.1 : 244.0) no description available & (gnl|cdd|36836 : 213.0) no description available & (at4g15920 : 200.0) Nodulin MtN3 family protein; INVOLVED IN: biological_process unknown; LOCATED IN: endomembrane system, integral to membrane, membrane; EXPRESSED IN: 23 plant structures; EXPRESSED DURING: 13 growth stages; CONTAINS InterPro DOMAIN/s: MtN3/saliva-related transmembrane protei…	5e-05	0.000462191	yes
gene:VIT_14s0108g00420	14:29184235-29185221	9.79855	1.06106	-3.20706	RNA.regulation of transcription.bHLH,Basic Helix-Loop-Helix family	(at1g26945 : 86.7) Encodes a basic helix-loop-helix (bHLH) protein involved in blue/far-red light signaling. Physically interacts with HFR1 and negatively regulates its activity.; KIDARI (KDR); FUNCTIONS IN: transcription regulator activity; INVOLVED IN: response to light stimulus; LOCATED IN: nucleus, chloroplast; CONTAINS InterPro DOMAIN/s: Helix-loop-helix DNA-binding domain (InterPro:IPR00109…	0.0007	0.0048232	yes
gene:VIT_07s0129g00380	7:15634456-15637876	1.40131	0.153565	-3.18986	signalling.light	(at5g67385 : 764.0) Phototropic-responsive NPH3 family protein; FUNCTIONS IN: signal transducer activity; INVOLVED IN: response to light stimulus; CONTAINS InterPro DOMAIN/s: NPH3 (InterPro:IPR004249), BTB/POZ fold (InterPro:IPR011333), BTB/POZ-like (InterPro:IPR000210); BEST Arabidopsis thaliana protein match is: Phototropic-responsive NPH3 family protein (TAIR:AT3G49970.1); Has 920 Blast hits t…	0.0054	0.027122	yes
gene:VIT_18s0041g01350	18:26025962-26030873	2.45799	0.283825	-3.11441	signalling.receptor kinases.leucine rich repeat XI	(loc_os11g12530.1 : 994.0) no description available & (at1g72180 : 987.0) Leucine-rich receptor-like protein kinase family protein; FUNCTIONS IN: protein serine/threonine kinase activity, kinase activity, ATP binding; INVOLVED IN: transmembrane receptor protein tyrosine kinase signaling pathway, protein amino acid phosphorylation; LOCATED IN: cellular_component unknown; EXPRESSED IN: 22 plant str…	5e-05	0.000462191	yes
gene:VIT_14s0068g00490	14:24236264-24240475	20.5968	2.49361	-3.04611	misc.UDP glucosyl and glucoronyl transferases	(loc_os03g55040.1 : 173.0) no description available & (at3g02100 : 153.0) UDP-Glycosyltransferase superfamily protein; FUNCTIONS IN: UDP-glycosyltransferase activity, transferase activity, transferring glycosyl groups; INVOLVED IN: metabolic process; LOCATED IN: cellular_component unknown; EXPRESSED IN: root; CONTAINS InterPro DOMAIN/s: UDP-glucuronosyl/UDP-glucosyltransferase (InterPro:IPR002213…	5e-05	0.000462191	yes
gene:VIT_00s0429g00040	Un:28781370-28782415	6.8515	0.832608	-3.04071	RNA.regulation of transcription.unclassified	(loc_os06g20040.1 : 217.0) no description available & (at5g10770 : 166.0) Eukaryotic aspartyl protease family protein; FUNCTIONS IN: DNA binding, aspartic-type endopeptidase activity; INVOLVED IN: proteolysis; EXPRESSED IN: 12 plant structures; EXPRESSED DURING: 4 anthesis, C globular stage, petal differentiation and expansion stage, E expanded cotyledon stage; CONTAINS InterPro DOMAIN/s: Peptida…	5e-05	0.000462191	yes
gene:VIT_18s0001g06160	18_random:4656813-4659173	1.29702	0.158392	-3.03363	stress.biotic.PR-proteins	(at5g45250 : 162.0) RPS4 belongs to the Toll/interleukin-1 receptor (TIR)-nucleotide binding site (NBS)-Leu-rich repeat (LRR) class of disease resistance (R ) genes. Confers specific resistance to Pseudomonas syringae pv. tomato carrying the avirulence gene AvrRPS4. Produces alternative transcripts with truncated open reading frames.; RESISTANT TO P. SYRINGAE 4 (RPS4); CONTAINS InterPro DOMAIN/s:…	0.00715	0.0342592	yes
gene:VIT_12s0034g01160	12:17114241-17115211	8.26265	1.01711	-3.02213	misc.plastocyanin-like	(p00303|babl_cucsa : 127.0) Basic blue protein (Cusacyanin) (Plantacyanin) (CBP) - Cucumis sativus (Cucumber) & (loc_os03g50160.1 : 124.0) no description available & (at2g02850 : 121.0) Encodes plantacyanin one of blue copper proteins. Involved in anther development and pollination. Expressed in the transmitting tract of the pistil.; plantacyanin (ARPN); FUNCTIONS IN: electron carrier activity, c…	0.00085	0.00569227	yes
gene:VIT_13s0320g00060	13:24356996-24360246	3.95547	0.490017	-3.01294	protein.degradation	(loc_os07g38590.1 : 625.0) no description available & (at1g55360 : 619.0) Protein of Unknown Function (DUF239); INVOLVED IN: biological_process unknown; LOCATED IN: endomembrane system; EXPRESSED IN: 22 plant structures; EXPRESSED DURING: 13 growth stages; CONTAINS InterPro DOMAIN/s: Protein of unknown function DUF239, plant (InterPro:IPR004314); BEST Arabidopsis thaliana protein match is: Protei…	5e-05	0.000462191	yes
gene:VIT_13s0073g00600	13:14534543-14540591	3.856	0.47866	-3.01003	signalling.receptor kinases.leucine rich repeat VI	(at3g03770 : 600.0) Leucine-rich repeat protein kinase family protein; FUNCTIONS IN: protein serine/threonine kinase activity, protein kinase activity, ATP binding; INVOLVED IN: transmembrane receptor protein tyrosine kinase signaling pathway, protein amino acid phosphorylation; LOCATED IN: endomembrane system; EXPRESSED IN: 22 plant structures; EXPRESSED DURING: 13 growth stages; CONTAINS InterP…	5e-05	0.000462191	yes
gene:VIT_06s0009g00880	6:11950937-11957995	7.46699	0.934518	-2.99823	RNA.regulation of transcription.C2C2(Zn) YABBY family	(at1g08465 : 237.0) Member of the YABBY family of Arabidopsis proteins involved in the abaxial cell fate specification in lateral organs; YABBY2 (YAB2); CONTAINS InterPro DOMAIN/s: High mobility group, superfamily (InterPro:IPR009071), YABBY protein (InterPro:IPR006780); BEST Arabidopsis thaliana protein match is: plant-specific transcription factor YABBY family protein (TAIR:AT2G26580.2); Has 44…	5e-05	0.000462191	yes
gene:VIT_13s0064g00950	13:22812459-22816847	12.7527	1.60323	-2.99175	not assigned.unknown	(at3g08490 : 208.0) BEST Arabidopsis thaliana protein match is: Late embryogenesis abundant protein, group 2 (TAIR:AT3G24600.1); Has 161 Blast hits to 158 proteins in 15 species: Archae - 0; Bacteria - 0; Metazoa - 0; Fungi - 0; Plants - 161; Viruses - 0; Other Eukaryotes - 0 (source: NCBI BLink). & (loc_os03g11710.1 : 183.0) no description available & (reliability: 416.0) & (original description…	5e-05	0.000462191	yes
gene:VIT_11s0206g00110	11:7448705-7453212	2.12234	0.266838	-2.99162	protein.degradation	(at2g24280 : 734.0) alpha/beta-Hydrolases superfamily protein; FUNCTIONS IN: serine-type peptidase activity, serine-type carboxypeptidase activity; INVOLVED IN: proteolysis; LOCATED IN: endomembrane system, lysosome; EXPRESSED IN: 22 plant structures; EXPRESSED DURING: 13 growth stages; CONTAINS InterPro DOMAIN/s: Peptidase S28 (InterPro:IPR008758); BEST Arabidopsis thaliana protein match is: Ser…	0.00105	0.00681796	yes
gene:VIT_07s0031g02560	7:18802283-18814275	1.7456	0.221849	-2.97607	stress.abiotic.light	(ipr009091 : 1500.0) Regulator of chromosome condensation/beta-lactamase-inhibitor protein II & (at5g63860 : 706.0) UV-B-specific signaling component that orchestrates expression of a range of genes with vital UV-protective functions. Located in the nucleus and the cytosol. Associates with chromatin via histones. UV-B light promotes URV8 protein accumulation in the nucleus.; UVB-RESISTANCE 8 (UVR…	0.007	0.0336188	yes
gene:VIT_00s0802g00020	Un:35515450-35518041	4.89117	0.628503	-2.96019	not assigned.unknown	(at5g67620 : 154.0) unknown protein; FUNCTIONS IN: molecular_function unknown; INVOLVED IN: N-terminal protein myristoylation; LOCATED IN: microtubule; BEST Arabidopsis thaliana protein match is: unknown protein (TAIR:AT5G62900.1); Has 1807 Blast hits to 1807 proteins in 277 species: Archae - 0; Bacteria - 0; Metazoa - 736; Fungi - 347; Plants - 385; Viruses - 0; Other Eukaryotes - 339 (source: N…	5e-05	0.000462191	yes
gene:VIT_14s0068g01860	14:25557490-25558035	7.65936	1.00355	-2.93211	not assigned.unknown	(at3g27030 : 83.6) unknown protein; FUNCTIONS IN: molecular_function unknown; INVOLVED IN: biological_process unknown; LOCATED IN: endomembrane system; CONTAINS InterPro DOMAIN/s: Protein of unknown function DUF3339 (InterPro:IPR021775); BEST Arabidopsis thaliana protein match is: Protein of unknown function (DUF 3339) (TAIR:AT5G40970.1); Has 538 Blast hits to 271 proteins in 16 species: Archae -…	0.00805	0.0376827	yes
gene:VIT_17s0000g08240	17:9308933-9314042	2.68393	0.354178	-2.9218	protein.postranslational modification	(loc_os01g01740.1 : 501.0) no description available & (at1g62400 : 394.0) high leaf temperature 1 (HT1); CONTAINS InterPro DOMAIN/s: Protein kinase, catalytic domain (InterPro:IPR000719), Serine/threonine-protein kinase domain (InterPro:IPR002290), Tyrosine-protein kinase, catalytic domain (InterPro:IPR020635), Serine-threonine/tyrosine-protein kinase (InterPro:IPR001245), Protein kinase-like dom…	5e-05	0.000462191	yes
gene:VIT_06s0061g00240	6:17503121-17519101	1.9459	0.257009	-2.92054	transport.ABC transporters and multidrug resistance systems	(at3g21090 : 862.0) ABC-2 type transporter family protein; FUNCTIONS IN: ATPase activity, coupled to transmembrane movement of substances; INVOLVED IN: response to karrikin; LOCATED IN: membrane; EXPRESSED IN: 7 plant structures; EXPRESSED DURING: 6 growth stages; CONTAINS InterPro DOMAIN/s: ATPase, AAA+ type, core (InterPro:IPR003593), ABC transporter-like (InterPro:IPR003439), ABC-2 type transp…	5e-05	0.000462191	yes
gene:VIT_06s0009g03350	6:16555053-16558478	4.2873	0.577688	-2.89171	lipid metabolism.lipid degradation.lysophospholipases	(at2g26870 : 739.0) non-specific phospholipase C2 (NPC2); FUNCTIONS IN: hydrolase activity, acting on ester bonds; INVOLVED IN: triglyceride biosynthetic process, phospholipid biosynthetic process; LOCATED IN: endomembrane system; EXPRESSED IN: 17 plant structures; EXPRESSED DURING: 12 growth stages; CONTAINS InterPro DOMAIN/s: Phosphoesterase (InterPro:IPR007312); BEST Arabidopsis thaliana prote…	5e-05	0.000462191	yes
gene:VIT_00s1206g00010	Un:37881840-37883172	6.3162	0.85311	-2.88825	RNA.regulation of transcription.unclassified	(loc_os06g20040.1 : 311.0) no description available & (at5g10770 : 231.0) Eukaryotic aspartyl protease family protein; FUNCTIONS IN: DNA binding, aspartic-type endopeptidase activity; INVOLVED IN: proteolysis; EXPRESSED IN: 12 plant structures; EXPRESSED DURING: 4 anthesis, C globular stage, petal differentiation and expansion stage, E expanded cotyledon stage; CONTAINS InterPro DOMAIN/s: Peptida…	5e-05	0.000462191	yes
gene:VIT_08s0007g01300	8:15397725-15399616	8.0912	1.09543	-2.88486	Biodegradation of Xenobiotics	(at3g53950 : 809.0) glyoxal oxidase-related protein; FUNCTIONS IN: molecular_function unknown; INVOLVED IN: biological_process unknown; LOCATED IN: endomembrane system; EXPRESSED IN: 24 plant structures; EXPRESSED DURING: 15 growth stages; CONTAINS InterPro DOMAIN/s: Galactose oxidase/kelch, beta-propeller (InterPro:IPR011043), Galactose oxidase, beta-propeller (InterPro:IPR015916), Immunoglobuli…	5e-05	0.000462191	yes
gene:VIT_13s0106g00690	13:10458817-10460154	52.0757	7.05082	-2.88475	not assigned.unknown	no hits & (original description: no original description)	5e-05	0.000462191	yes
gene:VIT_05s0049g00780	5:7797141-7797955	114.672	15.5846	-2.87932	not assigned.unknown	no hits & (original description: no original description)	5e-05	0.000462191	yes
gene:VIT_05s0020g02690	5:4417493-4420322	15.1928	2.1023	-2.85335	not assigned.no ontology.glycine rich proteins	(at5g19090 : 125.0) Heavy metal transport/detoxification superfamily protein ; FUNCTIONS IN: metal ion binding; INVOLVED IN: metal ion transport; LOCATED IN: cellular_component unknown; EXPRESSED IN: 22 plant structures; EXPRESSED DURING: 13 growth stages; CONTAINS InterPro DOMAIN/s: Heavy metal transport/detoxification protein (InterPro:IPR006121); BEST Arabidopsis thaliana protein match is: Hea…	5e-05	0.000462191	yes
gene:VIT_07s0005g05520	7:9546675-9551518	22.4024	3.15045	-2.83002	cell wall.degradation.pectate lyases and polygalacturonases	(ipr012334 : 1500.0) Pectin lyase fold & (at3g07010 : 674.0) Pectin lyase-like superfamily protein; FUNCTIONS IN: lyase activity, pectate lyase activity; INVOLVED IN: biological_process unknown; LOCATED IN: endomembrane system; EXPRESSED IN: 22 plant structures; EXPRESSED DURING: 13 growth stages; CONTAINS InterPro DOMAIN/s: Pectin lyase fold/virulence factor (InterPro:IPR011050), AmbAllergen (In…	5e-05	0.000462191	yes
gene:VIT_05s0020g01040	5:2818847-2819479	10.4987	1.4865	-2.82022	not assigned.unknown	no hits & (original description: no original description)	0.0001	0.000873355	yes
gene:VIT_09s0002g05150	9:4851012-4853138	10.999	1.57954	-2.79979	RNA.regulation of transcription.Aux/IAA family	(p32293|ax22a_phaau : 231.0) Auxin-induced protein 22A (Indole-3-acetic acid-induced protein ARG3) - Phaseolus aureus (Mung bean) (Vigna radiata) & (gnl|cdd|66035 : 223.0) no description available & (at3g15540 : 199.0) Primary auxin-responsive gene. Involved in the regulation stamen filaments development.; indole-3-acetic acid inducible 19 (IAA19); FUNCTIONS IN: sequence-specific DNA binding tran…	5e-05	0.000462191	yes
gene:VIT_03s0088g00910	3:9119914-9130668	33.8054	4.97203	-2.76535	stress.biotic.PR-proteins	(p11670|prb1_tobac : 223.0) Basic form of pathogenesis-related protein 1 precursor (PRP 1) - Nicotiana tabacum (Common tobacco) & (loc_os02g27310.1 : 205.0) no description available & (at2g14580 : 199.0) pathogenesis related protein, encodes a basic PR1-like protein. Expresses in flowers, roots, and not in leaves and responses to ethylene and methyl jasmonate. Salicylic acid represses gene expres…	5e-05	0.000462191	yes
gene:VIT_14s0083g00940	14:23137129-23143930	2.14075	0.315957	-2.76032	hormone metabolism.auxin.induced-regulated-responsive-activated	(at5g15740 : 786.0) O-fucosyltransferase family protein; CONTAINS InterPro DOMAIN/s: GDP-fucose protein O-fucosyltransferase (InterPro:IPR019378); BEST Arabidopsis thaliana protein match is: O-fucosyltransferase family protein (TAIR:AT3G02250.1); Has 822 Blast hits to 815 proteins in 30 species: Archae - 0; Bacteria - 0; Metazoa - 0; Fungi - 0; Plants - 822; Viruses - 0; Other Eukaryotes - 0 (sou…	0.00025	0.00197196	yes
gene:VIT_18s0001g14130	18:12179539-12181647	3.93994	0.588412	-2.74328	RNA.regulation of transcription.C2H2 zinc finger family	(at1g75710 : 428.0) C2H2-like zinc finger protein; FUNCTIONS IN: sequence-specific DNA binding transcription factor activity, zinc ion binding, nucleic acid binding; LOCATED IN: intracellular; EXPRESSED IN: 22 plant structures; EXPRESSED DURING: 13 growth stages; CONTAINS InterPro DOMAIN/s: Zinc finger, C2H2-like (InterPro:IPR015880), Zinc finger, C2H2-type (InterPro:IPR007087); BEST Arabidopsis …	5e-05	0.000462191	yes
gene:VIT_09s0054g01750	9:22831240-22832056	1.50302	0.227684	-2.72276	not assigned.unknown	(at1g16730 : 103.0) unknown protein 6 (UP6); Has 17 Blast hits to 17 proteins in 7 species: Archae - 0; Bacteria - 0; Metazoa - 0; Fungi - 0; Plants - 15; Viruses - 0; Other Eukaryotes - 2 (source: NCBI BLink). & (reliability: 206.0) & (original description: no original description)	0.00905	0.0415598	yes
gene:VIT_09s0002g00450	9:343606-346167	8.43282	1.28327	-2.71619	protein.degradation.subtilases	(at3g14240 : 1152.0) Subtilase family protein; FUNCTIONS IN: identical protein binding, serine-type endopeptidase activity; INVOLVED IN: proteolysis, negative regulation of catalytic activity; LOCATED IN: endomembrane system; EXPRESSED IN: 22 plant structures; EXPRESSED DURING: 13 growth stages; CONTAINS InterPro DOMAIN/s: Protease-associated PA (InterPro:IPR003137), Proteinase inhibitor, propept…	5e-05	0.000462191	yes
gene:VIT_06s0004g00980	6:1091783-1092561	11.7586	1.79956	-2.708	stress.biotic.PR-proteins	(at1g58170 : 209.0) Disease resistance-responsive (dirigent-like protein) family protein; FUNCTIONS IN: molecular_function unknown; INVOLVED IN: N-terminal protein myristoylation, lignan biosynthetic process, defense response; LOCATED IN: endomembrane system; EXPRESSED IN: 17 plant structures; EXPRESSED DURING: 6 growth stages; CONTAINS InterPro DOMAIN/s: Plant disease resistance response protein…	5e-05	0.000462191	yes
gene:VIT_09s0002g00700	9:472155-473409	104.315	16.261	-2.68146	hormone metabolism.auxin.induced-regulated-responsive-activated	(at1g54070 : 87.0) Dormancy/auxin associated family protein; CONTAINS InterPro DOMAIN/s: Dormancyauxin associated (InterPro:IPR008406); BEST Arabidopsis thaliana protein match is: Dormancy/auxin associated family protein (TAIR:AT1G56220.3); Has 172 Blast hits to 172 proteins in 35 species: Archae - 0; Bacteria - 0; Metazoa - 0; Fungi - 0; Plants - 171; Viruses - 0; Other Eukaryotes - 1 (source: N…	5e-05	0.000462191	yes
gene:VIT_07s0031g02550	7:18781478-18783655	73.5901	11.4818	-2.68016	transport.ABC transporters and multidrug resistance systems	(at2g13610 : 851.0) ABC-2 type transporter family protein; FUNCTIONS IN: ATPase activity, coupled to transmembrane movement of substances; LOCATED IN: membrane; EXPRESSED IN: 22 plant structures; EXPRESSED DURING: 13 growth stages; CONTAINS InterPro DOMAIN/s: ATPase, AAA+ type, core (InterPro:IPR003593), ABC transporter-like (InterPro:IPR003439), ABC-2 type transporter (InterPro:IPR013525), ABC t…	5e-05	0.000462191	yes
gene:VIT_12s0035g00340	12:19639004-19640761	5.39725	0.846985	-2.67182	protein.degradation.AAA type	(gnl|cdd|35962 : 477.0) no description available & (at3g28580 : 449.0) P-loop containing nucleoside triphosphate hydrolases superfamily protein; FUNCTIONS IN: nucleoside-triphosphatase activity, ATPase activity, nucleotide binding, ATP binding; INVOLVED IN: response to abscisic acid stimulus; LOCATED IN: endoplasmic reticulum; EXPRESSED IN: 10 plant structures; EXPRESSED DURING: LP.04 four leaves…	5e-05	0.000462191	yes
gene:VIT_10s0003g04050	10:6870590-6874025	3.56957	0.563621	-2.66295	not assigned.no ontology	(at1g30280 : 218.0) Chaperone DnaJ-domain superfamily protein; FUNCTIONS IN: heat shock protein binding; LOCATED IN: cellular_component unknown; CONTAINS InterPro DOMAIN/s: Heat shock protein DnaJ, N-terminal (InterPro:IPR001623); BEST Arabidopsis thaliana protein match is: J-domain protein required for chloroplast accumulation response 1 (TAIR:AT1G75100.1); Has 2071 Blast hits to 1585 proteins i…	5e-05	0.000462191	yes
gene:VIT_03s0088g00320	3:8343364-8347681	1.77274	0.279987	-2.66255	protein.degradation.metalloprotease	(at1g17870 : 691.0) S2P-like putative metalloprotease, also contain transmembrane helices near their C-termini and many of them, five of seven, contain a conserved zinc-binding motif HEXXH. Homolog of EGY1. Each of the EGY1 and EGY-like proteins share two additional highly conserved motifs, the previously reported NPDG motif (aa 442??454 in EGY1, Rudner et al., 1999) and a newly defined GNLR moti…	0.0026	0.0148286	yes
gene:VIT_18s0001g09360	18:7848979-7853050	3.54716	0.562398	-2.657	protein.degradation.subtilases	(at5g67360 : 973.0) Encodes a subtilisin-like serine protease essential for mucilage release from seed coats.; ARA12; FUNCTIONS IN: serine-type endopeptidase activity; INVOLVED IN: proteolysis, seed coat development, mucilage metabolic process involved seed coat development, mucilage extrusion from seed coat; LOCATED IN: extracellular region, apoplast, cell wall, plant-type cell wall; EXPRESSED I…	5e-05	0.000462191	yes
gene:VIT_01s0011g05150	1:4790443-4792233	18.7735	3.00737	-2.64212	stress.abiotic.unspecified	(gnl|cdd|84754 : 149.0) no description available & (at1g70850 : 145.0) MLP-like protein 34 (MLP34); FUNCTIONS IN: molecular_function unknown; INVOLVED IN: response to biotic stimulus, defense response; LOCATED IN: cellular_component unknown; EXPRESSED IN: 6 plant structures; EXPRESSED DURING: 4 anthesis, petal differentiation and expansion stage; CONTAINS InterPro DOMAIN/s: Bet v I allergen (Inte…	5e-05	0.000462191	yes
gene:VIT_12s0059g01050	12:5970041-5970711	183.82	30.2928	-2.60125	not assigned.unknown	no hits & (original description: no original description)	5e-05	0.000462191	yes
gene:VIT_01s0127g00870	1:8251572-8253756	2.4254	0.400281	-2.59914	cell wall.degradation.pectate lyases and polygalacturonases	(at1g23760 : 761.0) Encodes aromatic rich glycoprotein JP630.; JP630; CONTAINS InterPro DOMAIN/s: BURP (InterPro:IPR004873); BEST Arabidopsis thaliana protein match is: polygalacturonase 2 (TAIR:AT1G70370.2); Has 1783 Blast hits to 1423 proteins in 248 species: Archae - 0; Bacteria - 362; Metazoa - 287; Fungi - 197; Plants - 556; Viruses - 4; Other Eukaryotes - 377 (source: NCBI BLink). & (loc_os…	5e-05	0.000462191	yes
gene:VIT_02s0025g02650	2:2313292-2315285	182.987	30.5979	-2.58023	misc.gluco-, galacto- and mannosidases.endoglucanase	(q6yxt7|gun19_orysa : 612.0) Endoglucanase 19 precursor (EC 3.2.1.4) (Endo-1,4-beta glucanase 19) - Oryza sativa (Rice) & (loc_os08g02220.1 : 612.0) no description available & (at1g02800 : 578.0) Encodes a protein with similarity to endo-1,4-b-glucanases and is a member of Glycoside Hydrolase Family 9. CEL2 is induced by nemotodes and is expressed in syncitia induced by Heterodera schachtii.May b…	5e-05	0.000462191	yes
gene:VIT_18s0001g10070	18:8418529-8421561	1.94301	0.328339	-2.56504	signalling.receptor kinases.leucine rich repeat III	(at5g43020 : 720.0) Leucine-rich repeat protein kinase family protein; FUNCTIONS IN: protein serine/threonine kinase activity, kinase activity, ATP binding; INVOLVED IN: transmembrane receptor protein tyrosine kinase signaling pathway, protein amino acid phosphorylation; LOCATED IN: endomembrane system; EXPRESSED IN: 21 plant structures; EXPRESSED DURING: 13 growth stages; CONTAINS InterPro DOMAI…	0.0001	0.000873355	yes
gene:VIT_16s0022g00870	16:12380439-12381201	89.6258	15.3967	-2.5413	misc.invertase/pectin methylesterase inhibitor family protein	(at5g62360 : 194.0) Plant invertase/pectin methylesterase inhibitor superfamily protein; FUNCTIONS IN: enzyme inhibitor activity, pectinesterase inhibitor activity, pectinesterase activity; INVOLVED IN: biological_process unknown; LOCATED IN: cellular_component unknown; EXPRESSED IN: 22 plant structures; EXPRESSED DURING: 13 growth stages; CONTAINS InterPro DOMAIN/s: Pectinesterase inhibitor (Int…	5e-05	0.000462191	yes
gene:VIT_02s0025g00260	2:377930-380044	74.1646	12.7823	-2.53658	cell wall.degradation.pectate lyases and polygalacturonases	(at3g61490 : 714.0) Pectin lyase-like superfamily protein; FUNCTIONS IN: polygalacturonase activity; INVOLVED IN: carbohydrate metabolic process; LOCATED IN: endomembrane system; EXPRESSED IN: 22 plant structures; EXPRESSED DURING: 14 growth stages; CONTAINS InterPro DOMAIN/s: Pectin lyase fold/virulence factor (InterPro:IPR011050), Glycoside hydrolase, family 28 (InterPro:IPR000743), Pectin lyas…	5e-05	0.000462191	yes
gene:VIT_04s0079g00260	4:10608995-10628089	36.1023	6.3293	-2.51197	not assigned.unknown	(at1g65900 : 509.0) unknown protein; FUNCTIONS IN: molecular_function unknown; INVOLVED IN: biological_process unknown; LOCATED IN: endomembrane system; EXPRESSED IN: 21 plant structures; EXPRESSED DURING: 13 growth stages; Has 306 Blast hits to 306 proteins in 119 species: Archae - 19; Bacteria - 238; Metazoa - 0; Fungi - 0; Plants - 34; Viruses - 0; Other Eukaryotes - 15 (source: NCBI BLink). &…	5e-05	0.000462191	yes
gene:VIT_18s0164g00100	18:18330211-18333979	23.4353	4.12462	-2.50635	secondary metabolism.simple phenols	(at5g09360 : 635.0) putative laccase, a member of laccase family of genes (17 members in Arabidopsis).; laccase 14 (LAC14); FUNCTIONS IN: laccase activity; INVOLVED IN: oxidation reduction, lignin catabolic process; LOCATED IN: endomembrane system, apoplast; EXPRESSED IN: central cell, fruit; CONTAINS InterPro DOMAIN/s: Multicopper oxidase, type 3 (InterPro:IPR011707), Laccase (InterPro:IPR017761…	5e-05	0.000462191	yes
gene:VIT_01s0137g00710	1:7234023-7236188	27.7142	4.89485	-2.50129	misc.GDSL-motif lipase	(at3g26430 : 510.0) GDSL-like Lipase/Acylhydrolase superfamily protein; FUNCTIONS IN: hydrolase activity, acting on ester bonds, carboxylesterase activity; INVOLVED IN: lipid metabolic process; LOCATED IN: endomembrane system; EXPRESSED IN: guard cell; CONTAINS InterPro DOMAIN/s: Lipase, GDSL (InterPro:IPR001087); BEST Arabidopsis thaliana protein match is: alpha-fucosidase 1 (TAIR:AT1G67830.1); …	5e-05	0.000462191	yes
gene:VIT_08s0040g01220	8:12250087-12253345	1.21654	0.221967	-2.45437	hormone metabolism.auxin.signal transduction	(q67ul3|pin1c_orysa : 762.0) Probable auxin efflux carrier component 1c (OsPIN1c) - Oryza sativa (Rice) & (loc_os06g12610.1 : 762.0) no description available & (at1g73590 : 732.0) Encodes an auxin efflux carrier involved in shoot and root development. It is involved in the maintenance of embryonic auxin gradients. Loss of function severely affects organ initiation, pin1 mutants are characterised …	0.0036	0.0195364	yes
gene:VIT_11s0016g03830	11:3130737-3133954	9.22127	1.68855	-2.44918	protein.postranslational modification	(at5g21222 : 627.0) protein kinase family protein; FUNCTIONS IN: protein serine/threonine kinase activity, protein kinase activity, ATP binding; INVOLVED IN: protein amino acid phosphorylation; LOCATED IN: cellular_component unknown; CONTAINS InterPro DOMAIN/s: Serine/threonine-protein kinase domain (InterPro:IPR002290), Serine/threonine-protein kinase-like domain (InterPro:IPR017442), Protein ki…	5e-05	0.000462191	yes
gene:VIT_08s0007g03710	8:17660070-17669411	4.05559	0.742933	-2.44861	transport.ABC transporters and multidrug resistance systems	(q2pcf1|pdr2_nicpl : 2177.0) Pleiotropic drug resistance protein 2 (NpPDR2) - Nicotiana plumbaginifolia (Leadwort-leaved tobacco) & (at2g36380 : 2164.0) pleiotropic drug resistance 6 (PDR6); FUNCTIONS IN: ATPase activity, coupled to transmembrane movement of substances; LOCATED IN: plasma membrane; EXPRESSED IN: 24 plant structures; EXPRESSED DURING: 13 growth stages; CONTAINS InterPro DOMAIN/s: …	5e-05	0.000462191	yes
gene:VIT_01s0011g04080	1:3727810-3730410	8.01034	1.47178	-2.4443	protein.degradation.ubiquitin.E3.RING	(loc_os01g49770.2 : 158.0) no description available & (at1g73760 : 134.0) RING/U-box superfamily protein; FUNCTIONS IN: zinc ion binding; LOCATED IN: chloroplast; EXPRESSED IN: 22 plant structures; EXPRESSED DURING: 13 growth stages; CONTAINS InterPro DOMAIN/s: Zinc finger, RING-type (InterPro:IPR001841), Zinc finger, C3HC4 RING-type (InterPro:IPR018957); BEST Arabidopsis thaliana protein match i…	5e-05	0.000462191	yes
gene:VIT_04s0044g01100	4:22447636-22448521	6.56559	1.24195	-2.40232	misc.invertase/pectin methylesterase inhibitor family protein	(at5g64620 : 162.0) Plant cell wall (CWI) and vacuolar invertases (VI) play important roles in carbohydrate metabolism, stress responses and sugar signaling.; cell wall / vacuolar inhibitor of fructosidase 2 (C/VIF2); FUNCTIONS IN: enzyme inhibitor activity, pectinesterase inhibitor activity, pectinesterase activity; INVOLVED IN: response to karrikin; LOCATED IN: endomembrane system; EXPRESSED IN…	5e-05	0.000462191	yes
gene:VIT_01s0011g05600	1:5320669-5323289	7.5333	1.4321	-2.39515	signalling.receptor kinases.misc	(at2g01660 : 263.0) Encodes a plasmodesmal protein that may be involved in the intercellular movement of molecules through the plasmodesmata. The protein has two DUF26 domains and a single transmembrane domain.; plasmodesmata-located protein 6 (PDLP6); CONTAINS InterPro DOMAIN/s: Protein of unknown function DUF26 (InterPro:IPR002902); BEST Arabidopsis thaliana protein match is: plasmodesmata-loca…	5e-05	0.000462191	yes
gene:VIT_04s0008g04060	4:3391757-3393275	18.1496	3.4503	-2.39514	stress.abiotic.drought/salt	(gnl|cdd|66831 : 267.0) no description available & (loc_os01g53240.1 : 188.0) no description available & (at5g25610 : 181.0) responsive to dehydration 22 (RD22) mediated by ABA; RESPONSIVE TO DESSICATION 22 (RD22); FUNCTIONS IN: nutrient reservoir activity; INVOLVED IN: response to desiccation, response to salt stress, response to abscisic acid stimulus; LOCATED IN: endomembrane system; EXPRESSED…	5e-05	0.000462191	yes
gene:VIT_02s0012g01410	2:7572686-7574431	4.5465	0.867071	-2.39053	development.unspecified	(at5g46700 : 333.0) Encodes a transmembrane protein of the tetraspanin (TET) family, one of 17 members found in Arabidopsis. Double mutant analysis showed that TRN1 and TRN2 act in the same pathway. Required for the maintenance of both the radial pattern of tissue differentiation in the root and for the subsequent circumferential pattern within the epidermis.; TORNADO 2 (TRN2); FUNCTIONS IN: mole…	5e-05	0.000462191	yes
gene:VIT_03s0088g00710	3:8916222-8916893	34.5433	6.6136	-2.3849	stress.biotic.PR-proteins	(p11670|prb1_tobac : 213.0) Basic form of pathogenesis-related protein 1 precursor (PRP 1) - Nicotiana tabacum (Common tobacco) & (at3g19690 : 181.0) CAP (Cysteine-rich secretory proteins, Antigen 5, and Pathogenesis-related 1 protein) superfamily protein; FUNCTIONS IN: molecular_function unknown; INVOLVED IN: biological_process unknown; LOCATED IN: endomembrane system, extracellular region; EXPR…	5e-05	0.000462191	yes
gene:VIT_05s0049g00510	5:7567334-7580633	19.2638	3.69374	-2.38274	hormone metabolism.ethylene.signal transduction	(at3g23240 : 156.0) encodes a member of the ERF (ethylene response factor) subfamily B-3 of ERF/AP2 transcription factor family (ERF1). The protein contains one AP2 domain. There are 18 members in this subfamily including ATERF-1, ATERF-2, AND ATERF-5. EREBP like protein that binds GCC box of ethylene regulated promoters such as basic chitinases. Constitutive expression of ERF1 phenocopies ethyle…	5e-05	0.000462191	yes
gene:VIT_04s0023g01240	4:17638755-17641875	2.99792	0.580871	-2.36767	misc.UDP glucosyl and glucoronyl transferases	(at3g50740 : 449.0) UGT72E1 is an UDPG:coniferyl alcohol glucosyltransferase which specifically glucosylates sinapyl- and coniferyl aldehydes. The enzyme is thought to be involved in lignin metabolism.; UDP-glucosyl transferase 72E1 (UGT72E1); CONTAINS InterPro DOMAIN/s: UDP-glucuronosyl/UDP-glucosyltransferase (InterPro:IPR002213); BEST Arabidopsis thaliana protein match is: UDP-Glycosyltransfer…	5e-05	0.000462191	yes
gene:VIT_00s0684g00030	Un:34169551-34172479	4.93864	0.960058	-2.36292	development.unspecified	(at4g35770 : 179.0) Senescence-associated gene that is strongly induced by phosphate starvation. Transcripts are differentially regulated at the level of mRNA stability at different times of day. mRNAs are targets of the mRNA degradation pathway mediated by the downstream (DST) instability determinant.; SENESCENCE 1 (SEN1); FUNCTIONS IN: molecular_function unknown; INVOLVED IN: in 6 processes; LO…	5e-05	0.000462191	yes
gene:VIT_05s0051g00590	5:11375743-11380850	208.241	41.1745	-2.33843	cell wall.degradation.pectate lyases and polygalacturonases	(ipr012334 : 1500.0) Pectin lyase fold & (at4g13710 : 677.0) Pectin lyase-like superfamily protein; FUNCTIONS IN: lyase activity, pectate lyase activity; INVOLVED IN: biological_process unknown; LOCATED IN: endomembrane system; EXPRESSED IN: 20 plant structures; EXPRESSED DURING: 6 growth stages; CONTAINS InterPro DOMAIN/s: Pectin lyase fold/virulence factor (InterPro:IPR011050), AmbAllergen (Int…	5e-05	0.000462191	yes
gene:VIT_09s0018g01370	9:18375741-18378631	5.36056	1.06163	-2.3361	protein.postranslational modification	(at1g79640 : 104.0) Protein kinase superfamily protein; FUNCTIONS IN: protein serine/threonine kinase activity, protein kinase activity, kinase activity, ATP binding; INVOLVED IN: protein amino acid phosphorylation; LOCATED IN: cellular_component unknown; EXPRESSED IN: 23 plant structures; EXPRESSED DURING: 14 growth stages; CONTAINS InterPro DOMAIN/s: Protein kinase, ATP binding site (InterPro:I…	0.00145	0.00905782	yes
gene:VIT_05s0049g00520	5:7580633-7581349	2130.78	426.295	-2.32146	not assigned.unknown	no hits & (original description: no original description)	5e-05	0.000462191	yes
gene:VIT_12s0028g03120	12:3891876-3892934	33.9756	6.7993	-2.32104	not assigned.unknown	no hits & (original description: no original description)	5e-05	0.000462191	yes
gene:VIT_04s0023g01890	4:18456921-18459116	10.9462	2.22813	-2.29653	not assigned.unknown	no hits & (original description: no original description)	5e-05	0.000462191	yes
gene:VIT_00s0956g00020	Un:37116980-37119429	2.5621	0.522038	-2.2951	RNA.regulation of transcription.CCAAT box binding factor family, HAP3	(at5g47670 : 221.0) Encodes LEC1-Like (L1L), closely related to LEC1 (Leafy Cotyledon1). Functions as a regulator of embryo development.; "nuclear factor Y, subunit B6" (NF-YB6); FUNCTIONS IN: transcription activator binding, transcription activator activity, sequence-specific DNA binding transcription factor activity; INVOLVED IN: positive regulation of gene-specific transcription, regulation of…	0.0018	0.0108607	yes
gene:VIT_11s0016g02760	11:2177685-2178281	8.44008	1.72206	-2.29312	not assigned.unknown	no hits & (original description: no original description)	0.00535	0.0269202	yes
gene:VIT_07s0005g00730	7:3365324-3368216	10.1844	2.09201	-2.28341	cell wall.pectin*esterases.PME	(loc_os07g47830.1 : 572.0) no description available & (at4g02320 : 523.0) Plant invertase/pectin methylesterase inhibitor superfamily; FUNCTIONS IN: enzyme inhibitor activity, pectinesterase activity; INVOLVED IN: cell wall modification; LOCATED IN: endomembrane system, cell wall, plant-type cell wall; EXPRESSED IN: flower; CONTAINS InterPro DOMAIN/s: Pectinesterase, active site (InterPro:IPR0180…	5e-05	0.000462191	yes
gene:VIT_07s0129g00490	7:15729188-15731964	46.9363	9.66984	-2.27914	protein.degradation.subtilases	(at5g67360 : 1036.0) Encodes a subtilisin-like serine protease essential for mucilage release from seed coats.; ARA12; FUNCTIONS IN: serine-type endopeptidase activity; INVOLVED IN: proteolysis, seed coat development, mucilage metabolic process involved seed coat development, mucilage extrusion from seed coat; LOCATED IN: extracellular region, apoplast, cell wall, plant-type cell wall; EXPRESSED …	5e-05	0.000462191	yes
gene:VIT_08s0007g08050	8:21399754-21404518	9.03481	1.86859	-2.27354	protein.degradation	(at3g57680 : 687.0) Peptidase S41 family protein; FUNCTIONS IN: serine-type peptidase activity; INVOLVED IN: proteolysis, intracellular signaling pathway; LOCATED IN: chloroplast thylakoid lumen, membrane; EXPRESSED IN: 22 plant structures; EXPRESSED DURING: 13 growth stages; CONTAINS InterPro DOMAIN/s: Peptidase S41 (InterPro:IPR005151), PDZ/DHR/GLGF (InterPro:IPR001478), Peptidase S41A, C-termi…	5e-05	0.000462191	yes
gene:VIT_05s0077g00560	5:372810-377703	6.41311	1.32714	-2.27271	protein.degradation.serine protease	(loc_os01g22954.1 : 630.0) no description available & (at3g17180 : 602.0) serine carboxypeptidase-like 33 (scpl33); FUNCTIONS IN: serine-type carboxypeptidase activity; INVOLVED IN: proteolysis; LOCATED IN: endomembrane system; EXPRESSED IN: shoot apex, root, flower, stamen; EXPRESSED DURING: 4 anthesis, petal differentiation and expansion stage; CONTAINS InterPro DOMAIN/s: Peptidase S10, serine …	5e-05	0.000462191	yes
gene:VIT_04s0023g02780	4:19351212-19359910	3.78077	0.782409	-2.27268	RNA.regulation of transcription.Orphan family	(at3g51060 : 219.0) A member of SHI gene family. Arabidopsis thaliana has ten members that encode proteins with a RING finger-like zinc finger motif. Despite being highly divergent in sequence, many of the SHI-related genes are partially redundant in function and synergistically promote gynoecium, stamen and leaf development in Arabidopsis. STY1/STY2 double mutants showed defective style, stigma …	0.0001	0.000873355	yes
gene:VIT_07s0005g05510	7:9539483-9546675	2.52451	0.526837	-2.26058	signalling.receptor kinases.leucine rich repeat III	(at3g24660 : 874.0) member of Receptor kinase-like protein family; transmembrane kinase-like 1 (TMKL1); FUNCTIONS IN: protein serine/threonine kinase activity, kinase activity, ATP binding; INVOLVED IN: transmembrane receptor protein tyrosine kinase signaling pathway, protein amino acid phosphorylation; LOCATED IN: plasma membrane; EXPRESSED IN: 21 plant structures; EXPRESSED DURING: 13 growth st…	5e-05	0.000462191	yes
gene:VIT_19s0014g02390	19:2510294-2510788	133.429	28.0078	-2.25218	not assigned.unknown	no hits & (original description: no original description)	5e-05	0.000462191	yes
gene:VIT_08s0007g08910	8:22239267-22243588	4.72336	0.996588	-2.24474	misc.UDP glucosyl and glucoronyl transferases	(p56725|zox_phavu : 483.0) Zeatin O-xylosyltransferase (EC 2.4.2.40) (Zeatin O-beta-D-xylosyltransferase) - Phaseolus vulgaris (Kidney bean) (French bean) & (loc_os04g46980.1 : 292.0) no description available & (at2g15490 : 167.0) UDP-glycosyltransferase 73B4 (UGT73B4); FUNCTIONS IN: quercetin 3-O-glucosyltransferase activity, UDP-glycosyltransferase activity, quercetin 7-O-glucosyltransferase ac…	5e-05	0.000462191	yes
gene:VIT_06s0004g06820	6:7524258-7527500	8.27843	1.78285	-2.21518	not assigned.unknown	(at5g58600 : 443.0) Belongs to a large family of plant-specific genes of unknown function. Involved in resistance to the powdery mildew species Erysiphe cichoracearum and Erysiphe orontii, but not to the unrelated pathogens Pseudomonas syringae or Peronospora parasitica. A member of the TBL (TRICHOME BIREFRINGENCE-LIKE) gene family containing a plant-specific DUF231 (domain of unknown function) d…	5e-05	0.000462191	yes
gene:VIT_04s0008g05010	4:4513054-4516401	17.7785	3.83482	-2.2129	not assigned.unknown	(at5g11420 : 601.0) FUNCTIONS IN: molecular_function unknown; INVOLVED IN: biological_process unknown; LOCATED IN: cell wall, plant-type cell wall; EXPRESSED IN: 23 plant structures; EXPRESSED DURING: 13 growth stages; CONTAINS InterPro DOMAIN/s: Protein of unknown function DUF642 (InterPro:IPR006946), Galactose-binding domain-like (InterPro:IPR008979); BEST Arabidopsis thaliana protein match is:…	5e-05	0.000462191	yes
gene:VIT_04s0008g00120	4_random:51292-52753	4.51988	0.975982	-2.21136	stress.biotic	(gnl|cdd|84590 : 397.0) no description available & (p51613|chib_vitvi : 374.0) Basic endochitinase precursor (EC 3.2.1.14) - Vitis vinifera (Grape) & (loc_os06g51060.1 : 358.0) no description available & (at3g12500 : 328.0) encodes a basic chitinase involved in ethylene/jasmonic acid mediated signalling pathway during systemic acquired resistance based on expression analyses.; basic chitinase (HC…	5e-05	0.000462191	yes
gene:VIT_14s0066g00680	14:27156013-27157701	20.8346	4.50372	-2.20979	RNA.regulation of transcription.AS2,Lateral Organ Boundaries Gene Family	(loc_os01g07480.2 : 201.0) no description available & (at5g63090 : 199.0) Involved in lateral organ development; LATERAL ORGAN BOUNDARIES (LOB); CONTAINS InterPro DOMAIN/s: Lateral organ boundaries, LOB (InterPro:IPR004883); BEST Arabidopsis thaliana protein match is: LOB domain-containing protein 25 (TAIR:AT3G27650.1); Has 986 Blast hits to 981 proteins in 25 species: Archae - 0; Bacteria - 0; M…	5e-05	0.000462191	yes
gene:VIT_19s0014g05090	19:5398350-5399462	7.77901	1.69702	-2.19658	redox.thioredoxin	(at1g11530 : 167.0) Encodes a monocysteinic thioredoxin, thioredoxin in which the second cysteine of the redox site is replaced by a serine, with low disulfide reductase but efficient disulfide isomerase activity.; C-terminal cysteine residue is changed to a serine 1 (CXXS1); CONTAINS InterPro DOMAIN/s: Thioredoxin fold (InterPro:IPR012335), Thioredoxin, core (InterPro:IPR015467), Thioredoxin-lik…	5e-05	0.000462191	yes
gene:VIT_08s0007g02550	8:16652269-16652833	7.99096	1.75835	-2.18415	development.unspecified	(at2g36026 : 117.0) Ovate family protein; FUNCTIONS IN: molecular_function unknown; INVOLVED IN: biological_process unknown; LOCATED IN: cellular_component unknown; CONTAINS InterPro DOMAIN/s: Protein of unknown function DUF623 (InterPro:IPR006458); BEST Arabidopsis thaliana protein match is: ovate family protein 6 (TAIR:AT3G52525.1); Has 30201 Blast hits to 17322 proteins in 780 species: Archae …	5e-05	0.000462191	yes
gene:VIT_03s0091g00410	3:6773315-6776359	4.94538	1.08826	-2.18406	not assigned.unknown	(at3g19540 : 697.0) Protein of unknown function (DUF620); FUNCTIONS IN: molecular_function unknown; INVOLVED IN: biological_process unknown; LOCATED IN: plasma membrane; EXPRESSED IN: 21 plant structures; EXPRESSED DURING: 13 growth stages; CONTAINS InterPro DOMAIN/s: Protein of unknown function DUF620 (InterPro:IPR006873); BEST Arabidopsis thaliana protein match is: Protein of unknown function (…	5e-05	0.000462191	yes
gene:VIT_00s0533g00050	Un:31477476-31478287	19.5245	4.35731	-2.16377	not assigned.unknown	no hits & (original description: no original description)	5e-05	0.000462191	yes
gene:VIT_07s0129g00560	7:15804275-15805999	36.9219	8.24257	-2.16331	not assigned.unknown	no hits & (original description: no original description)	5e-05	0.000462191	yes
gene:VIT_11s0118g00630	11:6396198-6397486	1.60735	0.362298	-2.14944	not assigned.unknown	(at2g47910 : 320.0) Encodes a chloroplast thylakoid membrane protein. Required for the assembly/accumulation of the NAD(P)H dehydrogenase complex of the photosynthetic electron transport chain.; chlororespiratory reduction 6 (CRR6); FUNCTIONS IN: molecular_function unknown; INVOLVED IN: NAD(P)H dehydrogenase complex assembly; LOCATED IN: chloroplast thylakoid membrane, chloroplast; EXPRESSED IN: …	0.0046	0.0237715	yes
gene:VIT_15s0021g00220	15:9661831-9670046	12.2938	2.7769	-2.14638	transport.ABC transporters and multidrug resistance systems	(at3g60160 : 1994.0) member of MRP subfamily; multidrug resistance-associated protein 9 (MRP9); FUNCTIONS IN: ATPase activity, coupled to transmembrane movement of substances; INVOLVED IN: response to nematode; LOCATED IN: integral to membrane; EXPRESSED IN: root; CONTAINS InterPro DOMAIN/s: ATPase, AAA+ type, core (InterPro:IPR003593), ABC transporter-like (InterPro:IPR003439), ABC transporter, …	5e-05	0.000462191	yes
gene:VIT_10s0116g00340	10:155482-156943	2.52063	0.571689	-2.14048	misc.peroxidases	(at3g01190 : 428.0) Peroxidase superfamily protein; FUNCTIONS IN: peroxidase activity, heme binding; INVOLVED IN: response to oxidative stress, oxidation reduction; LOCATED IN: endomembrane system; EXPRESSED IN: hypocotyl, root; CONTAINS InterPro DOMAIN/s: Haem peroxidase (InterPro:IPR010255), Plant peroxidase (InterPro:IPR000823), Peroxidases heam-ligand binding site (InterPro:IPR019793), Haem p…	0.00015	0.00125603	yes
gene:VIT_17s0000g08920	17:10401071-10403551	43.9963	9.98082	-2.14015	misc.short chain dehydrogenase/reductase (SDR)	(at5g50130 : 455.0) NAD(P)-binding Rossmann-fold superfamily protein; FUNCTIONS IN: oxidoreductase activity, binding, catalytic activity; INVOLVED IN: oxidation reduction, metabolic process; LOCATED IN: cellular_component unknown; EXPRESSED IN: 23 plant structures; EXPRESSED DURING: 13 growth stages; CONTAINS InterPro DOMAIN/s: NAD(P)-binding domain (InterPro:IPR016040), Glucose/ribitol dehydroge…	5e-05	0.000462191	yes
gene:VIT_12s0035g00550	12:19918458-19928925	5.84019	1.3301	-2.13448	not assigned.unknown	(at4g33590 : 309.0) unknown protein; BEST Arabidopsis thaliana protein match is: unknown protein (TAIR:AT4G33600.1); Has 126 Blast hits to 126 proteins in 35 species: Archae - 0; Bacteria - 12; Metazoa - 0; Fungi - 21; Plants - 62; Viruses - 0; Other Eukaryotes - 31 (source: NCBI BLink). & (loc_os09g29160.1 : 219.0) no description available & (reliability: 618.0) & (original description: no origi…	0.0001	0.000873355	yes
gene:VIT_05s0062g01070	5:19716906-19720083	9.23151	2.10649	-2.13172	signalling.receptor kinases.leucine rich repeat VII	(at3g28040 : 1169.0) Leucine-rich receptor-like protein kinase family protein; FUNCTIONS IN: protein serine/threonine kinase activity, kinase activity, ATP binding; INVOLVED IN: transmembrane receptor protein tyrosine kinase signaling pathway, protein amino acid phosphorylation; LOCATED IN: endomembrane system; EXPRESSED IN: 23 plant structures; EXPRESSED DURING: 13 growth stages; CONTAINS InterP…	5e-05	0.000462191	yes
gene:VIT_07s0031g01710	7:17794620-17797164	16.0457	3.67311	-2.12711	RNA.regulation of transcription.WRKY domain transcription factor family	(at5g64810 : 139.0) member of WRKY Transcription Factor; Group II-c; WRKY DNA-binding protein 51 (WRKY51); CONTAINS InterPro DOMAIN/s: DNA-binding WRKY (InterPro:IPR003657); BEST Arabidopsis thaliana protein match is: WRKY DNA-binding protein 50 (TAIR:AT5G26170.1); Has 30201 Blast hits to 17322 proteins in 780 species: Archae - 12; Bacteria - 1396; Metazoa - 17338; Fungi - 3422; Plants - 5037; Vi…	5e-05	0.000462191	yes
gene:VIT_01s0011g03780	1:3422551-3423445	23.1225	5.2963	-2.12624	RNA.regulation of transcription.C2H2 zinc finger family	(at1g68360 : 149.0) C2H2 and C2HC zinc fingers superfamily protein; FUNCTIONS IN: sequence-specific DNA binding transcription factor activity; INVOLVED IN: regulation of transcription; LOCATED IN: intracellular; EXPRESSED IN: 12 plant structures; EXPRESSED DURING: 4 anthesis, F mature embryo stage, petal differentiation and expansion stage, E expanded cotyledon stage, D bilateral stage; CONTAINS …	5e-05	0.000462191	yes
gene:VIT_13s0019g03610	13:4762664-4764549	35.051	8.0469	-2.12295	RNA.RNA binding	(at3g54770 : 209.0) RNA-binding (RRM/RBD/RNP motifs) family protein; FUNCTIONS IN: RNA binding, nucleotide binding, nucleic acid binding; LOCATED IN: cellular_component unknown; EXPRESSED IN: root, gynoecium, carpel, stamen; EXPRESSED DURING: petal differentiation and expansion stage; CONTAINS InterPro DOMAIN/s: RNA recognition motif, RNP-1 (InterPro:IPR000504), Nucleotide-binding, alpha-beta pla…	5e-05	0.000462191	yes
gene:VIT_07s0005g02490	7:4846491-4849292	30.9346	7.13064	-2.11712	misc.cytochrome P450	(at2g46950 : 566.0) member of CYP709B; "cytochrome P450, family 709, subfamily B, polypeptide 2" (CYP709B2); FUNCTIONS IN: electron carrier activity, monooxygenase activity, iron ion binding, oxygen binding, heme binding; INVOLVED IN: oxidation reduction; LOCATED IN: endomembrane system; EXPRESSED IN: 14 plant structures; EXPRESSED DURING: 4 anthesis, petal differentiation and expansion stage, E …	5e-05	0.000462191	yes
gene:VIT_00s0225g00090	Un:14636704-14650484	62.7398	14.6466	-2.09881	misc.oxidases - copper, flavone etc	(ipr015798 : 1500.0) Copper amine oxidase, C-terminal & (at2g42490 : 1286.0) Copper amine oxidase family protein; FUNCTIONS IN: quinone binding, primary amine oxidase activity, copper ion binding; INVOLVED IN: oxidation reduction, amine metabolic process; LOCATED IN: peroxisome; EXPRESSED IN: 22 plant structures; EXPRESSED DURING: 13 growth stages; CONTAINS InterPro DOMAIN/s: Copper amine oxidase…	5e-05	0.000462191	yes
gene:VIT_13s0147g00230	13:11335785-11337741	3.00277	0.70122	-2.09836	not assigned.unknown	(at3g54260 : 492.0) Encodes a member of the TBL (TRICHOME BIREFRINGENCE-LIKE) gene family containing a plant-specific DUF231 (domain of unknown function) domain. TBL gene family has 46 members, two of which (TBR/AT5G06700 and TBL3/AT5G01360) have been shown to be involved in the synthesis and deposition of secondary wall cellulose, presumably by influencing the esterification state of pectic poly…	5e-05	0.000462191	yes
gene:VIT_10s0116g00520	10:236146-238110	2.89908	0.677611	-2.09707	cell wall.modification	(at1g11545 : 466.0) xyloglucan endotransglucosylase/hydrolase 8 (XTH8); FUNCTIONS IN: hydrolase activity, acting on glycosyl bonds, xyloglucan:xyloglucosyl transferase activity, hydrolase activity, hydrolyzing O-glycosyl compounds; INVOLVED IN: carbohydrate metabolic process, cellular glucan metabolic process; LOCATED IN: endomembrane system, cell wall, apoplast; EXPRESSED IN: 21 plant structures…	0.0004	0.00297004	yes
gene:VIT_12s0057g00700	12:9326858-9328361	26.2033	6.13189	-2.09535	misc.beta 1,3 glucan hydrolases	(at5g35740 : 155.0) Carbohydrate-binding X8 domain superfamily protein; FUNCTIONS IN: molecular_function unknown; INVOLVED IN: biological_process unknown; LOCATED IN: endomembrane system; EXPRESSED IN: 18 plant structures; EXPRESSED DURING: 10 growth stages; CONTAINS InterPro DOMAIN/s: X8 (InterPro:IPR012946); BEST Arabidopsis thaliana protein match is: Carbohydrate-binding X8 domain superfamily …	5e-05	0.000462191	yes
gene:VIT_01s0011g05390	1:5025546-5026437	19.4312	4.55784	-2.09195	misc.invertase/pectin methylesterase inhibitor family protein	(at1g14890 : 171.0) Plant invertase/pectin methylesterase inhibitor superfamily protein; FUNCTIONS IN: enzyme inhibitor activity, pectinesterase inhibitor activity, pectinesterase activity; INVOLVED IN: biological_process unknown; EXPRESSED IN: 22 plant structures; EXPRESSED DURING: 13 growth stages; CONTAINS InterPro DOMAIN/s: Pectinesterase inhibitor (InterPro:IPR006501); BEST Arabidopsis thali…	5e-05	0.000462191	yes
gene:VIT_06s0009g00810	6:11743010-11747586	4.14496	0.972581	-2.09147	misc.gluco-, galacto- and mannosidases	(at5g20950 : 962.0) Glycosyl hydrolase family protein; FUNCTIONS IN: hydrolase activity, hydrolyzing O-glycosyl compounds; INVOLVED IN: carbohydrate metabolic process; LOCATED IN: cell wall, membrane, plant-type cell wall; EXPRESSED IN: 25 plant structures; EXPRESSED DURING: 13 growth stages; CONTAINS InterPro DOMAIN/s: Glycoside hydrolase, family 3, N-terminal (InterPro:IPR001764), Glycoside hyd…	5e-05	0.000462191	yes
gene:VIT_14s0068g00130	14:23824528-23825866	3.01487	0.712243	-2.08165	signalling.receptor kinases.Catharanthus roseus-like RLK1	(at3g51550 : 443.0) Encodes a synergid-expressed, plasma-membrane localized receptor-like kinase that accumulates asymetrically in the synergid membrnane at the filiform apparatus and mediates male-female gametophyte interactions during pollen tube reception.; FERONIA (FER); FUNCTIONS IN: protein kinase activity, kinase activity; INVOLVED IN: pollen tube reception, post-embryonic development, pro…	5e-05	0.000462191	yes
gene:VIT_04s0023g00350	4:16545529-16551482	3.90254	0.931574	-2.06667	not assigned.unknown	(at4g18530 : 424.0) Protein of unknown function (DUF707); FUNCTIONS IN: molecular_function unknown; INVOLVED IN: biological_process unknown; LOCATED IN: endomembrane system; EXPRESSED IN: 18 plant structures; EXPRESSED DURING: 10 growth stages; CONTAINS InterPro DOMAIN/s: Protein of unknown function DUF707 (InterPro:IPR007877); BEST Arabidopsis thaliana protein match is: Protein of unknown functi…	0.0001	0.000873355	yes
gene:VIT_17s0000g03180	17:3071406-3074093	1.83039	0.437491	-2.06483	not assigned.no ontology	(at2g01190 : 236.0) Octicosapeptide/Phox/Bem1p family protein; LOCATED IN: cytosol, nucleus; EXPRESSED IN: 23 plant structures; EXPRESSED DURING: 13 growth stages; CONTAINS InterPro DOMAIN/s: Octicosapeptide/Phox/Bem1p (InterPro:IPR000270); BEST Arabidopsis thaliana protein match is: Octicosapeptide/Phox/Bem1p family protein (TAIR:AT3G18230.1); Has 5347 Blast hits to 4615 proteins in 344 species:…	0.0001	0.000873355	yes
gene:VIT_01s0011g04700	1:4233164-4235088	12.9232	3.09504	-2.06193	metal handling.binding, chelation and storage	(at5g17450 : 162.0) Heavy metal transport/detoxification superfamily protein ; FUNCTIONS IN: metal ion binding; INVOLVED IN: metal ion transport; EXPRESSED IN: 14 plant structures; EXPRESSED DURING: 7 growth stages; CONTAINS InterPro DOMAIN/s: Heavy metal transport/detoxification protein (InterPro:IPR006121); BEST Arabidopsis thaliana protein match is: Heavy metal transport/detoxification superfa…	5e-05	0.000462191	yes
gene:VIT_18s0089g01270	18:29188981-29189738	5.92199	1.42522	-2.0549	stress.abiotic.heat	(p30236|hsp41_soybn : 214.0) 22.0 kDa class IV heat shock protein precursor - Glycine max (Soybean) & (at4g10250 : 203.0) Columbia endomembrane-localized small heat shock protein; ATHSP22.0; FUNCTIONS IN: molecular_function unknown; INVOLVED IN: response to heat; LOCATED IN: endomembrane system; EXPRESSED IN: 8 plant structures; EXPRESSED DURING: M germinated pollen stage, 4 anthesis, C globular …	5e-05	0.000462191	yes
gene:VIT_06s0080g00330	6:20241409-20244858	1.63604	0.394022	-2.05386	not assigned.no ontology	(at3g44510 : 433.0) alpha/beta-Hydrolases superfamily protein; FUNCTIONS IN: molecular_function unknown; INVOLVED IN: biological_process unknown; LOCATED IN: cellular_component unknown; EXPRESSED IN: inflorescence meristem, root; CONTAINS InterPro DOMAIN/s: Alpha/beta hydrolase fold-1 (InterPro:IPR000073); BEST Arabidopsis thaliana protein match is: alpha/beta-Hydrolases superfamily protein (TAIR…	0.00205	0.0120812	yes
gene:VIT_02s0154g00260	2:5106164-5110187	17.0618	4.11107	-2.05319	transport.nitrate	(at1g12110 : 703.0) Encodes NRT1.1 (CHL1), a dual-affinity nitrate transporter. The protein is expressed in guard cells and function in stomatal opening. Mutants have less transpiration and are more tolerant to drought. Expressed in lateral roots. Involved in nitrate signaling which enables the plant root system to detect and exploit nitrate-rich soil patches. Comparing to the wild type, the muta…	5e-05	0.000462191	yes
gene:VIT_00s2300g00010	Un:41589779-41591369	2.40883	0.581076	-2.05154	secondary metabolism.wax	(at3g51970 : 294.0) acyl-CoA sterol acyl transferase 1 (ASAT1); FUNCTIONS IN: acyltransferase activity; INVOLVED IN: biological_process unknown; LOCATED IN: endomembrane system; EXPRESSED IN: 10 plant structures; EXPRESSED DURING: 6 growth stages; CONTAINS InterPro DOMAIN/s: Wax synthase (InterPro:IPR017088); BEST Arabidopsis thaliana protein match is: MBOAT (membrane bound O-acyl transferase) fa…	5e-05	0.000462191	yes
gene:VIT_03s0091g00260	3:6548676-6549577	3.70933	0.89626	-2.04917	not assigned.unknown	(original description: no original description)	0.0001	0.000873355	yes
gene:VIT_07s0141g00070	7:40778-43815	116.174	28.1314	-2.04604	secondary metabolism.wax	(loc_os02g11070.1 : 435.0) no description available & (at1g04220 : 426.0) Encodes KCS2, a member of the 3-ketoacyl-CoA synthase family involved in the biosynthesis of VLCFA (very long chain fatty acids).; 3-ketoacyl-CoA synthase 2 (KCS2); FUNCTIONS IN: fatty acid elongase activity; INVOLVED IN: response to wounding, response to osmotic stress, suberin biosynthetic process; LOCATED IN: membrane; E…	5e-05	0.000462191	yes
gene:VIT_14s0068g00500	14:24240475-24246281	11.3105	2.73919	-2.04584	misc.UDP glucosyl and glucoronyl transferases	(loc_os03g55040.1 : 445.0) no description available & (at3g02100 : 443.0) UDP-Glycosyltransferase superfamily protein; FUNCTIONS IN: UDP-glycosyltransferase activity, transferase activity, transferring glycosyl groups; INVOLVED IN: metabolic process; LOCATED IN: cellular_component unknown; EXPRESSED IN: root; CONTAINS InterPro DOMAIN/s: UDP-glucuronosyl/UDP-glucosyltransferase (InterPro:IPR002213…	5e-05	0.000462191	yes
gene:VIT_11s0016g01460	11:1158863-1163496	12.8541	3.11713	-2.04394	not assigned.unknown	(at5g20540 : 407.0) Belongs to five-member BRX gene family. Arabidopsis BRX genes share high levels of similarity among each others, with several conserved domains. The most distinct is BRX domain - highly conserved in all BRX genes among distantly related species. This protein-protein interaction domain is required and sufficient for BRX activity.; BREVIS RADIX-like 4 (BRXL4); CONTAINS InterPro …	5e-05	0.000462191	yes
gene:VIT_04s0008g02370	4:1938010-1949481	1.37648	0.337131	-2.0296	not assigned.no ontology.pentatricopeptide (PPR) repeat-containing protein	(at5g10690 : 689.0) pentatricopeptide (PPR) repeat-containing protein / CBS domain-containing protein; INVOLVED IN: biological_process unknown; LOCATED IN: chloroplast; EXPRESSED IN: 23 plant structures; EXPRESSED DURING: 13 growth stages; CONTAINS InterPro DOMAIN/s: Pentatricopeptide repeat (InterPro:IPR002885), Cystathionine beta-synthase, core (InterPro:IPR000644); BEST Arabidopsis thaliana pr…	0.00045	0.00330107	yes
gene:VIT_04s0008g07370	4:7736920-7737487	5.96125	1.46083	-2.02883	not assigned.unknown	no hits & (original description: no original description)	0.0021	0.0123405	yes
gene:VIT_03s0091g00240	3:6521903-6537905	11.327	2.77774	-2.02778	not assigned.unknown	(at4g34260 : 1031.0) FUC95A; FUNCTIONS IN: 1,2-alpha-L-fucosidase activity; INVOLVED IN: biological_process unknown; LOCATED IN: endomembrane system; EXPRESSED IN: 22 plant structures; EXPRESSED DURING: 13 growth stages; CONTAINS InterPro DOMAIN/s: Six-hairpin glycosidase-like (InterPro:IPR008928), Uncharacterised conserved protein UCP007663 (InterPro:IPR016518); Has 1349 Blast hits to 1316 prote…	5e-05	0.000462191	yes
gene:VIT_08s0040g02650	8:13683619-13684698	20.4508	5.01701	-2.02726	not assigned.unknown	(original description: no original description)	5e-05	0.000462191	yes
gene:VIT_14s0066g01790	14:28107503-28110935	35.9859	8.84365	-2.02472	hormone metabolism.gibberelin.induced-regulated-responsive-activated	(at5g14920 : 107.0) Gibberellin-regulated family protein; INVOLVED IN: response to gibberellin stimulus; LOCATED IN: endomembrane system; EXPRESSED IN: 22 plant structures; EXPRESSED DURING: 13 growth stages; Has 177972 Blast hits to 67014 proteins in 2759 species: Archae - 778; Bacteria - 39574; Metazoa - 64340; Fungi - 23851; Plants - 18819; Viruses - 6445; Other Eukaryotes - 24165 (source: NCB…	5e-05	0.000462191	yes
gene:VIT_13s0067g01570	13:886274-887558	1.23749	0.304944	-2.0208	signalling.receptor kinases.misc	(loc_os04g44910.1 : 456.0) no description available & (at1g70110 : 446.0) Concanavalin A-like lectin protein kinase family protein; FUNCTIONS IN: carbohydrate binding, kinase activity; INVOLVED IN: protein amino acid phosphorylation; LOCATED IN: endomembrane system; CONTAINS InterPro DOMAIN/s: Legume lectin, beta chain (InterPro:IPR001220), Protein kinase, ATP binding site (InterPro:IPR017441), S…	0.00325	0.0178848	yes
gene:VIT_05s0020g02310	5:4007203-4018020	2.29819	0.56987	-2.01179	gluconeogenesis / glyoxylate cycle.pyruvate dikinase	(q42910|ppdk_mescr : 1598.0) Pyruvate, phosphate dikinase, chloroplast precursor (EC 2.7.9.1) (Pyruvate, orthophosphate dikinase) - Mesembryanthemum crystallinum (Common ice plant) & (at4g15530 : 1522.0) Encodes a dual-targeted protein believed to act as a pyruvate, orthophosphate dikinase. These enzymes are normally associated with C4 photosynthesis which does not occur in Arabidopsis. However, …	5e-05	0.000462191	yes
gene:VIT_13s0019g00500	13:2519386-2521518	3.8377	0.95529	-2.00623	development.unspecified	(at2g39510 : 363.0) nodulin MtN21 /EamA-like transporter family protein; FUNCTIONS IN: molecular_function unknown; INVOLVED IN: biological_process unknown; LOCATED IN: endomembrane system, membrane; EXPRESSED IN: 15 plant structures; EXPRESSED DURING: 6 growth stages; CONTAINS InterPro DOMAIN/s: Protein of unknown function DUF6, transmembrane (InterPro:IPR000620); BEST Arabidopsis thaliana protei…	5e-05	0.000462191	yes
gene:VIT_18s0001g13200	18:11256652-11261569	27.3448	6.81225	-2.00506	hormone metabolism.cytokinin.synthesis-degradation	(at1g75450 : 791.0) This gene used to be called AtCKX6. It encodes a protein whose sequence is similar to cytokinin oxidase/dehydrogenase, which catalyzes the degradation of cytokinins.; cytokinin oxidase 5 (CKX5); CONTAINS InterPro DOMAIN/s: Cytokinin dehydrogenase 1, FAD/cytokinin binding domain (InterPro:IPR015345), FAD-binding, type 2 (InterPro:IPR016166), Oxygen oxidoreductase covalent FAD-b…	5e-05	0.000462191	yes
gene:VIT_01s0146g00260	1:22072458-22074114	1022.52	254.965	-2.00376	development.unspecified	(at5g13170 : 204.0) senescence-associated gene 29 (SAG29); LOCATED IN: endomembrane system, integral to membrane, membrane; EXPRESSED IN: 13 plant structures; EXPRESSED DURING: LP.04 four leaves visible, 4 anthesis, C globular stage, petal differentiation and expansion stage; CONTAINS InterPro DOMAIN/s: MtN3/saliva-related transmembrane protein, conserved region (InterPro:IPR018169), RAG1-activat…	5e-05	0.000462191	yes
gene:VIT_09s0002g04840	9:4405894-4406552	140.616	35.1195	-2.00142	not assigned.unknown	no hits & (original description: no original description)	5e-05	0.000462191	yes
gene:VIT_05s0077g01280	5:1049443-1054222	418.321	105.16	-1.99203	cell wall.degradation.mannan-xylose-arabinose-fucose	(at5g49360 : 1099.0) Encodes a bifunctional {beta}-D-xylosidase/{alpha}-L-arabinofuranosidase required for pectic arabinan modification. Located in the extracellular matrix. Gene is expressed specifically in tissues undergoing secondary wall thickening. This is a member of glycosyl hydrolase family 3 and has six other closely related members.; beta-xylosidase 1 (BXL1); FUNCTIONS IN: alpha-N-arabi…	5e-05	0.000462191	yes
gene:VIT_04s0008g02900	4:2395599-2398920	4.38853	1.10551	-1.98903	not assigned.unknown	(at4g31240 : 534.0) protein kinase C-like zinc finger protein; FUNCTIONS IN: oxidoreductase activity, antioxidant activity; INVOLVED IN: cell redox homeostasis; LOCATED IN: cellular_component unknown; EXPRESSED IN: 21 plant structures; EXPRESSED DURING: 9 growth stages; CONTAINS InterPro DOMAIN/s: Thioredoxin fold (InterPro:IPR012335), Alkyl hydroperoxide reductase/ Thiol specific antioxidant/ Ma…	5e-05	0.000462191	yes
gene:VIT_03s0038g04330	3:3151776-3152410	13.7682	3.47256	-1.98727	not assigned.unknown	no hits & (original description: no original description)	5e-05	0.000462191	yes
gene:VIT_06s0004g01780	6:2201082-2202669	18.0398	4.55932	-1.98429	protein.postranslational modification	(at3g20830 : 466.0) AGC (cAMP-dependent, cGMP-dependent and protein kinase C) kinase family protein; FUNCTIONS IN: kinase activity; INVOLVED IN: protein amino acid phosphorylation; LOCATED IN: chloroplast; EXPRESSED IN: hypocotyl, male gametophyte, root, pedicel, carpel; EXPRESSED DURING: 4 anthesis; CONTAINS InterPro DOMAIN/s: Protein kinase, ATP binding site (InterPro:IPR017441), Protein kinase…	5e-05	0.000462191	yes
gene:VIT_14s0108g00740	14:29446313-29447909	421.377	106.62	-1.98263	hormone metabolism.gibberelin.induced-regulated-responsive-activated	(at5g15230 : 97.1) gibberellin-regulated (GASA4); GAST1 protein homolog 4 (GASA4); FUNCTIONS IN: molecular_function unknown; INVOLVED IN: response to gibberellin stimulus, gibberellic acid mediated signaling pathway; EXPRESSED IN: 23 plant structures; EXPRESSED DURING: 14 growth stages; CONTAINS InterPro DOMAIN/s: Gibberellin regulated protein (InterPro:IPR003854); BEST Arabidopsis thaliana prote…	5e-05	0.000462191	yes
gene:VIT_04s0008g01160	4:954074-956913	1.35019	0.343236	-1.97589	RNA.regulation of transcription.unclassified	(loc_os01g09850.3 : 332.0) no description available & (at1g55110 : 326.0) indeterminate(ID)-domain 7 (IDD7); FUNCTIONS IN: sequence-specific DNA binding transcription factor activity, zinc ion binding, nucleic acid binding; INVOLVED IN: regulation of transcription; LOCATED IN: intracellular; EXPRESSED IN: 22 plant structures; EXPRESSED DURING: 13 growth stages; CONTAINS InterPro DOMAIN/s: Zinc fi…	0.0002	0.00162108	yes
gene:VIT_08s0040g01140	8:12150450-12157978	18.779	4.78058	-1.97386	protein.degradation.serine protease	(loc_os11g31980.1 : 647.0) no description available & (at1g28110 : 637.0) serine carboxypeptidase-like 45 (SCPL45); FUNCTIONS IN: serine-type carboxypeptidase activity; INVOLVED IN: proteolysis; LOCATED IN: plant-type cell wall; EXPRESSED IN: 21 plant structures; EXPRESSED DURING: 13 growth stages; CONTAINS InterPro DOMAIN/s: Peptidase S10, serine carboxypeptidase (InterPro:IPR001563), Peptidase …	5e-05	0.000462191	yes
gene:VIT_18s0122g00520	18_random:432624-435065	1.93794	0.493372	-1.97377	secondary metabolism.simple phenols	(at5g09360 : 564.0) putative laccase, a member of laccase family of genes (17 members in Arabidopsis).; laccase 14 (LAC14); FUNCTIONS IN: laccase activity; INVOLVED IN: oxidation reduction, lignin catabolic process; LOCATED IN: endomembrane system, apoplast; EXPRESSED IN: central cell, fruit; CONTAINS InterPro DOMAIN/s: Multicopper oxidase, type 3 (InterPro:IPR011707), Laccase (InterPro:IPR017761…	0.0002	0.00162108	yes
gene:VIT_05s0049g00550	5:7603352-7603988	7069.39	1801.45	-1.97243	not assigned.unknown	no hits & (original description: no original description)	5e-05	0.000462191	yes
gene:VIT_18s0001g01130	18:1778920-1780342	38.904	9.9173	-1.9719	cell wall.modification	(at1g20190 : 379.0) member of Alpha-Expansin Gene Family. Naming convention from the Expansin Working Group (Kende et al, 2004. Plant Mol Bio); expansin 11 (EXPA11); INVOLVED IN: plant-type cell wall modification involved in multidimensional cell growth, unidimensional cell growth, plant-type cell wall loosening; LOCATED IN: cell wall; EXPRESSED IN: 14 plant structures; EXPRESSED DURING: 9 growth…	5e-05	0.000462191	yes
gene:VIT_04s0023g02700	4:19238931-19241447	58.0622	14.833	-1.96879	redox.thioredoxin	(q43636|trxh_ricco : 188.0) Thioredoxin H-type (TRX-H) - Ricinus communis (Castor bean) & (at3g51030 : 176.0) encodes a cytosolic thioredoxin that reduces disulfide bridges of target proteins by the reversible formation of a disulfide bridge between two neighboring Cys residues present in the active site. Thioredoxins have been found to regulate a variety of biological reactions in prokaryotic an…	5e-05	0.000462191	yes
gene:VIT_03s0063g00010	3:3554390-3556151	6.23968	1.6029	-1.96079	signalling.receptor kinases.misc	(at3g19320 : 402.0) Leucine-rich repeat (LRR) family protein; LOCATED IN: endomembrane system; EXPRESSED IN: root; CONTAINS InterPro DOMAIN/s: Leucine-rich repeat (InterPro:IPR001611); BEST Arabidopsis thaliana protein match is: Leucine-rich repeat (LRR) family protein (TAIR:AT1G49750.1); Has 128497 Blast hits to 47794 proteins in 2067 species: Archae - 184; Bacteria - 14728; Metazoa - 28641; Fun…	5e-05	0.000462191	yes
gene:VIT_01s0011g03450	1:3127811-3132261	21.1622	5.45964	-1.95461	misc.gluco-, galacto- and mannosidases.alpha-galactosidase	(at1g68560 : 1415.0) Encodes a bifunctional alpha-l-arabinofuranosidase/beta-d-xylosidase that belongs to family 3 of glycoside hydrolases.; alpha-xylosidase 1 (XYL1); FUNCTIONS IN: xyloglucan 1,6-alpha-xylosidase activity, xylan 1,4-beta-xylosidase activity, alpha-N-arabinofuranosidase activity, hydrolase activity, hydrolyzing O-glycosyl compounds; INVOLVED IN: response to cadmium ion, xylan cat…	5e-05	0.000462191	yes
gene:VIT_08s0007g03870	8:17858024-17858851	23.0485	5.95984	-1.95133	not assigned.unknown	no hits & (original description: no original description)	5e-05	0.000462191	yes
gene:VIT_09s0054g01690	9:22704238-22716069	1.26221	0.327586	-1.946	RNA.regulation of transcription.NAC domain transcription factor family	(at3g13000 : 636.0) Protein of unknown function, DUF547; FUNCTIONS IN: sequence-specific DNA binding transcription factor activity; INVOLVED IN: regulation of transcription; LOCATED IN: vacuole; EXPRESSED IN: 22 plant structures; EXPRESSED DURING: 13 growth stages; CONTAINS InterPro DOMAIN/s: Protein of unknown function DUF547 (InterPro:IPR006869); BEST Arabidopsis thaliana protein match is: Prot…	0.00045	0.00330107	yes
gene:VIT_13s0019g04900	13:6593308-6603253	2.66509	0.692002	-1.94534	cell wall.degradation.pectate lyases and polygalacturonases	(at5g04310 : 494.0) Pectin lyase-like superfamily protein; CONTAINS InterPro DOMAIN/s: Pectin lyase fold/virulence factor (InterPro:IPR011050), AmbAllergen (InterPro:IPR018082), Pectate lyase/Amb allergen (InterPro:IPR002022), Pectin lyase fold (InterPro:IPR012334); BEST Arabidopsis thaliana protein match is: Pectin lyase-like superfamily protein (TAIR:AT3G54920.1); Has 1753 Blast hits to 1747 pr…	0.0003	0.00231638	yes
gene:VIT_16s0013g00630	16:5875423-5877514	7.59097	1.97399	-1.94317	cell.cycle	(at2g44740 : 215.0) cyclin p4;1 (CYCP4;1); CONTAINS InterPro DOMAIN/s: Negative regulatory factor PREG (InterPro:IPR012389), Cyclin-like (InterPro:IPR011028), Cyclin, N-terminal (InterPro:IPR006671), Cyclin (InterPro:IPR006670); BEST Arabidopsis thaliana protein match is: CYCLIN P4;2 (TAIR:AT5G61650.1); Has 1474 Blast hits to 1416 proteins in 218 species: Archae - 0; Bacteria - 18; Metazoa - 247;…	0.0001	0.000873355	yes
gene:VIT_01s0011g01920	1:1651391-1652407	7.02721	1.83119	-1.94017	development.unspecified	(at2g35150 : 379.0) EXORDIUM like 1 (EXL1); FUNCTIONS IN: molecular_function unknown; INVOLVED IN: biological_process unknown; LOCATED IN: endomembrane system; EXPRESSED IN: 13 plant structures; EXPRESSED DURING: 7 growth stages; CONTAINS InterPro DOMAIN/s: Phosphate-induced protein 1 (InterPro:IPR006766); BEST Arabidopsis thaliana protein match is: EXORDIUM like 5 (TAIR:AT2G17230.1); Has 396 Bla…	5e-05	0.000462191	yes
gene:VIT_06s0004g04130	6:5092797-5097756	3.3168	0.867552	-1.93477	protein.postranslational modification	(loc_os05g38590.2 : 230.0) no description available & (at5g59770 : 208.0) Protein-tyrosine phosphatase-like, PTPLA; CONTAINS InterPro DOMAIN/s: Protein-tyrosine phosphatase-like, PTPLA (InterPro:IPR007482); BEST Arabidopsis thaliana protein match is: Protein-tyrosine phosphatase-like, PTPLA (TAIR:AT5G10480.2); Has 698 Blast hits to 698 proteins in 198 species: Archae - 0; Bacteria - 0; Metazoa - …	0.0004	0.00297004	yes
gene:VIT_14s0066g00160	14:26738300-26739683	3.35503	0.878391	-1.93339	not assigned.no ontology	(at3g01660 : 357.0) S-adenosyl-L-methionine-dependent methyltransferases superfamily protein; FUNCTIONS IN: methyltransferase activity; INVOLVED IN: metabolic process; LOCATED IN: cellular_component unknown; EXPRESSED IN: 21 plant structures; EXPRESSED DURING: 13 growth stages; CONTAINS InterPro DOMAIN/s: Methyltransferase type 11 (InterPro:IPR013216); BEST Arabidopsis thaliana protein match is: …	5e-05	0.000462191	yes
gene:VIT_18s0001g06820	18:5077417-5081480	2.24867	0.591265	-1.9272	transport.misc	(at5g65380 : 516.0) MATE efflux family protein; FUNCTIONS IN: antiporter activity, drug transmembrane transporter activity, transporter activity; INVOLVED IN: drug transmembrane transport, ripening, transmembrane transport; LOCATED IN: membrane; EXPRESSED IN: 22 plant structures; EXPRESSED DURING: 13 growth stages; CONTAINS InterPro DOMAIN/s: Multi antimicrobial extrusion protein MatE (InterPro:I…	0.00015	0.00125603	yes
gene:VIT_02s0025g01380	2:1331380-1335909	43.0441	11.3257	-1.92622	misc.gluco-, galacto- and mannosidases.endoglucanase	(ipr001701 : 1500.0) Glycoside hydrolase, family 9 & (at1g64390 : 951.0) glycosyl hydrolase 9C2 (GH9C2); FUNCTIONS IN: carbohydrate binding, hydrolase activity, hydrolyzing O-glycosyl compounds, catalytic activity; INVOLVED IN: carbohydrate metabolic process; LOCATED IN: endomembrane system, extracellular region; EXPRESSED IN: 23 plant structures; EXPRESSED DURING: 13 growth stages; CONTAINS Inte…	5e-05	0.000462191	yes
gene:VIT_17s0000g01230	17:878170-881093	19.4363	5.11608	-1.92565	development.unspecified	(q6eu39|mads6_orysa : 151.0) MADS-box transcription factor 6 (OsMADS6) - Oryza sativa (Rice) & (loc_os02g45770.1 : 151.0) no description available & (at2g45650 : 147.0) sequence suggests this encodes a MADS-box transcription factor; AGAMOUS-like 6 (AGL6); FUNCTIONS IN: DNA binding, sequence-specific DNA binding transcription factor activity; INVOLVED IN: vegetative to reproductive phase transitio…	5e-05	0.000462191	yes
gene:VIT_19s0014g01450	19:1520507-1521347	3.60462	0.949258	-1.92498	RNA.regulation of transcription.bZIP transcription factor family	(at3g14880 : 204.0) FUNCTIONS IN: molecular_function unknown; INVOLVED IN: response to karrikin; BEST Arabidopsis thaliana protein match is: transcription factor-related (TAIR:AT4G18650.1); Has 30201 Blast hits to 17322 proteins in 780 species: Archae - 12; Bacteria - 1396; Metazoa - 17338; Fungi - 3422; Plants - 5037; Viruses - 0; Other Eukaryotes - 2996 (source: NCBI BLink). & (loc_os05g48650.1…	0.002	0.0118587	yes
gene:VIT_07s0031g00480	7:16701480-16704523	5.30405	1.40021	-1.92145	protein.postranslational modification.kinase.receptor like cytoplasmatic kinase V	(at4g02630 : 595.0) Protein kinase superfamily protein; FUNCTIONS IN: protein serine/threonine kinase activity, protein kinase activity, kinase activity, ATP binding; INVOLVED IN: protein amino acid phosphorylation; LOCATED IN: plasma membrane; EXPRESSED IN: 22 plant structures; EXPRESSED DURING: 13 growth stages; CONTAINS InterPro DOMAIN/s: Protein kinase, ATP binding site (InterPro:IPR017441), …	5e-05	0.000462191	yes
gene:VIT_10s0003g01180	10:2539082-2543462	2.01215	0.531894	-1.91953	amino acid metabolism.synthesis.branched chain group.common.ketol-acid reductoisomerase	(at3g58610 : 486.0) ketol-acid reductoisomerase; CONTAINS InterPro DOMAIN/s: Acetohydroxy acid isomeroreductase, catalytic (InterPro:IPR013116), 6-phosphogluconate dehydrogenase, C-terminal-like (InterPro:IPR008927), Dehydrogenase, multihelical (InterPro:IPR013328), Acetohydroxy acid isomeroreductase C-terminal (InterPro:IPR000506), Ketol-acid reductoisomerase (InterPro:IPR016206), Acetohydroxy a…	0.00055	0.00393294	yes
gene:VIT_02s0154g00300	2:5130967-5131680	3496.46	931.624	-1.90808	not assigned.unknown	(original description: no original description)	5e-05	0.000462191	yes
gene:VIT_08s0007g04150	8:18144401-18146979	2.51788	0.671205	-1.90738	signalling.receptor kinases.leucine rich repeat III	(at2g36570 : 791.0) Leucine-rich repeat protein kinase family protein; FUNCTIONS IN: protein serine/threonine kinase activity, kinase activity, ATP binding; INVOLVED IN: transmembrane receptor protein tyrosine kinase signaling pathway, protein amino acid phosphorylation; LOCATED IN: plasma membrane; EXPRESSED IN: 21 plant structures; EXPRESSED DURING: 13 growth stages; CONTAINS InterPro DOMAIN/s:…	5e-05	0.000462191	yes
gene:VIT_18s0001g11860	18:10119123-10120226	4.90125	1.31062	-1.9029	misc.UDP glucosyl and glucoronyl transferases	(at1g19300 : 463.0) The PARVUS/GLZ1 gene encodes a putative family 8 glycosyl transferase that contributes to xylan biosynthesis. Its gene expression shows good co-variance with the IRX3 gene involved in secondary cell wall synthesis. PARVUS/GLZ1 is predicted to have galacturonosyltransferase activity and may be involved in the formation of the complex oligosaccharide sequence present at the redu…	5e-05	0.000462191	yes
gene:VIT_11s0016g02900	11:2341323-2342797	4.25991	1.14217	-1.89904	cell wall.cell wall proteins.LRR	(at4g29240 : 419.0) Leucine-rich repeat (LRR) family protein; INVOLVED IN: biological_process unknown; LOCATED IN: endomembrane system; EXPRESSED IN: 19 plant structures; EXPRESSED DURING: 13 growth stages; CONTAINS InterPro DOMAIN/s: Leucine-rich repeat-containing N-terminal domain, type 2 (InterPro:IPR013210), Leucine-rich repeat (InterPro:IPR001611); BEST Arabidopsis thaliana protein match is:…	5e-05	0.000462191	yes
gene:VIT_07s0104g00420	7:1675291-1678507	26.1535	7.06842	-1.88754	misc.misc2	(at3g23600 : 342.0) alpha/beta-Hydrolases superfamily protein; FUNCTIONS IN: hydrolase activity; INVOLVED IN: response to salt stress; LOCATED IN: apoplast, nucleus, plasma membrane, cytoplasm; EXPRESSED IN: 24 plant structures; EXPRESSED DURING: 14 growth stages; CONTAINS InterPro DOMAIN/s: Dienelactone hydrolase (InterPro:IPR002925); BEST Arabidopsis thaliana protein match is: alpha/beta-Hydrol…	5e-05	0.000462191	yes
gene:VIT_06s0009g01320	6:12971416-12975927	2.34884	0.636915	-1.88278	redox.ascorbate and glutathione.ascorbate	(q40588|aso_tobac : 956.0) L-ascorbate oxidase precursor (EC 1.10.3.3) (Ascorbase) (ASO) - Nicotiana tabacum (Common tobacco) & (at5g21105 : 821.0) Plant L-ascorbate oxidase; FUNCTIONS IN: oxidoreductase activity, L-ascorbate oxidase activity, copper ion binding; INVOLVED IN: oxidation reduction; EXPRESSED IN: 23 plant structures; EXPRESSED DURING: 13 growth stages; CONTAINS InterPro DOMAIN/s: Mu…	5e-05	0.000462191	yes
gene:VIT_02s0025g02960	2:2525363-2527107	3.74787	1.01759	-1.88092	secondary metabolism.flavonoids.dihydroflavonols	(at4g10490 : 486.0) 2-oxoglutarate (2OG) and Fe(II)-dependent oxygenase superfamily protein; FUNCTIONS IN: oxidoreductase activity, acting on paired donors, with incorporation or reduction of molecular oxygen, 2-oxoglutarate as one donor, and incorporation of one atom each of oxygen into both donors, oxidoreductase activity; INVOLVED IN: secondary metabolic process; LOCATED IN: cellular_component…	5e-05	0.000462191	yes
gene:VIT_04s0008g04040	4:3376312-3377203	3.19231	0.86805	-1.87875	stress.abiotic.drought/salt	(gnl|cdd|66831 : 237.0) no description available & (at5g25610 : 161.0) responsive to dehydration 22 (RD22) mediated by ABA; RESPONSIVE TO DESSICATION 22 (RD22); FUNCTIONS IN: nutrient reservoir activity; INVOLVED IN: response to desiccation, response to salt stress, response to abscisic acid stimulus; LOCATED IN: endomembrane system; EXPRESSED IN: 21 plant structures; EXPRESSED DURING: 13 growth …	0.0021	0.0123405	yes
gene:VIT_06s0009g01670	6:13642200-13645430	2.50616	0.682982	-1.87556	not assigned.no ontology	(at2g21530 : 173.0) SMAD/FHA domain-containing protein ; INVOLVED IN: biological_process unknown; LOCATED IN: chloroplast thylakoid membrane, chloroplast stroma, chloroplast; EXPRESSED IN: guard cell; CONTAINS InterPro DOMAIN/s: SMAD/FHA domain (InterPro:IPR008984), Forkhead-associated (FHA) domain (InterPro:IPR000253); Has 459 Blast hits to 455 proteins in 163 species: Archae - 26; Bacteria - 27…	0.01125	0.0497333	yes
gene:VIT_18s0089g01010	18:28874984-28886309	6.36859	1.73983	-1.87202	transport.peptides and oligopeptides	(at1g33440 : 804.0) Major facilitator superfamily protein; FUNCTIONS IN: transporter activity; INVOLVED IN: oligopeptide transport; LOCATED IN: plasma membrane, membrane; EXPRESSED IN: 18 plant structures; EXPRESSED DURING: 11 growth stages; CONTAINS InterPro DOMAIN/s: Oligopeptide transporter (InterPro:IPR000109), Major facilitator superfamily, general substrate transporter (InterPro:IPR016196);…	5e-05	0.000462191	yes
gene:VIT_00s0253g00140	Un:17856067-17857504	39.4426	10.8054	-1.86801	misc.nitrilases, *nitrile lyases, berberine bridge enzymes, reticuline oxidases, troponine reductases	(at2g23620 : 319.0) Encodes a protein shown to have carboxylesterase activity, methyl salicylate esterase activity, methyl jasmonate esterase activity, and methyl IAA esterase activity in vitro. MES1 appears to be involved in MeSA hydrolysis in planta. Expression of MES1 can restore systemic acquired resistance in SAR-deficient tobacco plants. This protein does not act on MeGA4, or MEGA9 in vitro…	5e-05	0.000462191	yes
gene:VIT_08s0007g01470	8:15576023-15576867	39.8014	10.9145	-1.86657	transport.metal	(at5g59040 : 110.0) encodes a member of copper transporter family and functionally complements a high affinity copper transporter mutant in yeast; copper transporter 3 (COPT3); FUNCTIONS IN: copper ion transmembrane transporter activity, high affinity copper ion transmembrane transporter activity; INVOLVED IN: copper ion transport; LOCATED IN: integral to membrane; EXPRESSED IN: leaf whorl, sepal…	5e-05	0.000462191	yes
gene:VIT_10s0003g04320	10:7410408-7412705	18.3771	5.0598	-1.86076	protein.postranslational modification	(at2g34650 : 520.0) Encodes a protein serine/threonine kinase that may act as a positive regulator of cellular auxin efflux, as a a binary switch for PIN polarity, and as a negative regulator of auxin signaling. Recessive mutants exhibit similar phenotypes as pin-formed mutants in flowers and inflorescence but distinct phenotypes in cotyledons and leaves. Expressed in the vascular tissue proximal…	5e-05	0.000462191	yes
gene:VIT_11s0016g03560	11:2919127-2922362	6.02559	1.66292	-1.85738	hormone metabolism.ethylene.induced-regulated-responsive-activated	(at4g29100 : 247.0) basic helix-loop-helix (bHLH) DNA-binding superfamily protein; FUNCTIONS IN: sequence-specific DNA binding transcription factor activity; INVOLVED IN: regulation of transcription; LOCATED IN: nucleus; EXPRESSED IN: 22 plant structures; EXPRESSED DURING: 10 growth stages; CONTAINS InterPro DOMAIN/s: Helix-loop-helix DNA-binding domain (InterPro:IPR001092), Helix-loop-helix DNA-…	5e-05	0.000462191	yes
gene:VIT_01s0011g05170	1:4810478-4819002	209.039	58.1781	-1.84522	stress.abiotic.unspecified	(at1g70830 : 82.0) MLP-like protein 28 (MLP28); FUNCTIONS IN: molecular_function unknown; INVOLVED IN: response to biotic stimulus, defense response; LOCATED IN: cellular_component unknown; EXPRESSED IN: 22 plant structures; EXPRESSED DURING: 14 growth stages; CONTAINS InterPro DOMAIN/s: Bet v I allergen (InterPro:IPR000916); BEST Arabidopsis thaliana protein match is: MLP-like protein 34 (TAIR:A…	5e-05	0.000462191	yes
gene:VIT_15s0048g02480	15:16656693-16658792	2.48454	0.69451	-1.83891	misc.O-methyl transferases	(at5g54160 : 404.0) A caffeic acid/5-hydroxyferulic acid O-methyltransferase. Interacts with 14-4-3 proteins in yeast 2 hybrid assay. AtOMT1 (At5g54160) encodes a flavonol 3??-O-methyltransferase that is highly active towards quercetin and myricetin. The substrate specificity identifies the enzyme as flavonol 3??-methyltransferase which replaces the former annotation of the gene to encode a caffe…	0.00015	0.00125603	yes
gene:VIT_13s0019g03810	13:5001202-5002266	19.1233	5.34764	-1.83835	RNA.regulation of transcription.AS2,Lateral Organ Boundaries Gene Family	(loc_os03g17810.1 : 156.0) no description available & (at2g28500 : 154.0) LOB domain-containing protein 11 (LBD11); INVOLVED IN: biological_process unknown; LOCATED IN: chloroplast; CONTAINS InterPro DOMAIN/s: Lateral organ boundaries, LOB (InterPro:IPR004883); BEST Arabidopsis thaliana protein match is: LOB domain-containing protein 1 (TAIR:AT1G07900.1); Has 1191 Blast hits to 1170 proteins in 8…	5e-05	0.000462191	yes
gene:VIT_00s0269g00130	Un:19815716-19816482	13.4138	3.75817	-1.83562	cell.organisation	(at5g04730 : 128.0) Ankyrin-repeat containing protein; BEST Arabidopsis thaliana protein match is: Ankyrin repeat family protein (TAIR:AT5G04700.1); Has 30201 Blast hits to 17322 proteins in 780 species: Archae - 12; Bacteria - 1396; Metazoa - 17338; Fungi - 3422; Plants - 5037; Viruses - 0; Other Eukaryotes - 2996 (source: NCBI BLink). & (reliability: 234.0) & (original description: no original …	5e-05	0.000462191	yes
gene:VIT_10s0003g04890	10:8772051-8772588	9.46598	2.65493	-1.83408	secondary metabolism.N misc.alkaloid-like	(at3g51420 : 114.0) Although this enzyme is predicted to encode a strictosidine synthase (SS), it lacks a conserved catalytic glutamate residue found in active SS enzymes and it is not expected to have SS activity.; strictosidine synthase-like 4 (SSL4); FUNCTIONS IN: strictosidine synthase activity; INVOLVED IN: alkaloid biosynthetic process, biosynthetic process; LOCATED IN: endomembrane system;…	5e-05	0.000462191	yes
gene:VIT_14s0006g01930	14:18627757-18628500	17.1234	4.80425	-1.83359	not assigned.unknown	(at2g01300 : 119.0) unknown protein; BEST Arabidopsis thaliana protein match is: unknown protein (TAIR:AT1G15010.1); Has 73 Blast hits to 73 proteins in 12 species: Archae - 0; Bacteria - 0; Metazoa - 0; Fungi - 0; Plants - 73; Viruses - 0; Other Eukaryotes - 0 (source: NCBI BLink). & (loc_os01g03130.1 : 87.4) no description available & (reliability: 238.0) & (original description: no original de…	5e-05	0.000462191	yes
gene:VIT_03s0038g02170	3:1492917-1494778	10.4694	2.94254	-1.83104	stress.biotic	(at4g38660 : 315.0) Pathogenesis-related thaumatin superfamily protein; CONTAINS InterPro DOMAIN/s: Thaumatin, pathogenesis-related (InterPro:IPR001938); BEST Arabidopsis thaliana protein match is: THAUMATIN-LIKE PROTEIN 1 (TAIR:AT4G24180.1); Has 1636 Blast hits to 1618 proteins in 187 species: Archae - 0; Bacteria - 43; Metazoa - 60; Fungi - 87; Plants - 1419; Viruses - 4; Other Eukaryotes - 23 …	5e-05	0.000462191	yes
gene:VIT_19s0014g03820	19:3913868-3915228	2.59876	0.734839	-1.82233	RNA.regulation of transcription.MYB domain transcription factor family	(at4g21440 : 271.0) Encodes a MYB transcription factor involved in wounding and osmotic stress response. Member of the R2R3 factor gene family.; MYB-like 102 (MYB102); CONTAINS InterPro DOMAIN/s: SANT, DNA-binding (InterPro:IPR001005), Homeodomain-like (InterPro:IPR009057), Myb, DNA-binding (InterPro:IPR014778), HTH transcriptional regulator, Myb-type, DNA-binding (InterPro:IPR017930), Homeodomai…	0.00065	0.00453567	yes
gene:VIT_18s0072g00380	18:19583510-19584489	127.448	36.1203	-1.81903	not assigned.unknown	(original description: no original description)	5e-05	0.000462191	yes
gene:VIT_14s0060g00760	14:624390-626171	3.3378	0.946259	-1.81859	minor CHO metabolism.raffinose family.galactinol synthases.putative	(at2g47180 : 487.0) galactinol synthase 1 (GolS1); FUNCTIONS IN: transferase activity, transferring hexosyl groups, transferase activity, transferring glycosyl groups; INVOLVED IN: response to high light intensity, carbohydrate biosynthetic process, response to hydrogen peroxide, response to heat; LOCATED IN: cellular_component unknown; EXPRESSED IN: 19 plant structures; EXPRESSED DURING: 11 grow…	0.0002	0.00162108	yes
gene:VIT_16s0098g01420	16:21635845-21637912	1.91529	0.544931	-1.81342	RNA.regulation of transcription.C2C2(Zn) DOF zinc finger family	(at4g24060 : 162.0) Dof-type zinc finger DNA-binding family protein; CONTAINS InterPro DOMAIN/s: Zinc finger, Dof-type (InterPro:IPR003851); BEST Arabidopsis thaliana protein match is: Dof-type zinc finger DNA-binding family protein (TAIR:AT1G64620.1); Has 30201 Blast hits to 17322 proteins in 780 species: Archae - 12; Bacteria - 1396; Metazoa - 17338; Fungi - 3422; Plants - 5037; Viruses - 0; Ot…	0.0005	0.00360833	yes
gene:VIT_18s0122g00290	18:307586-308531	52.7603	15.1055	-1.80438	not assigned.unknown	(at1g76610 : 239.0) Protein of unknown function, DUF617; CONTAINS InterPro DOMAIN/s: Protein of unknown function DUF617, plant (InterPro:IPR006460); BEST Arabidopsis thaliana protein match is: Protein of unknown function, DUF617 (TAIR:AT1G21050.1); Has 256 Blast hits to 256 proteins in 14 species: Archae - 0; Bacteria - 0; Metazoa - 0; Fungi - 0; Plants - 256; Viruses - 0; Other Eukaryotes - 0 (s…	5e-05	0.000462191	yes
gene:VIT_18s0001g06180	18:4659692-4663192	49.2134	14.1049	-1.80285	signalling.in sugar and nutrient physiology	(at5g64260 : 384.0) EXORDIUM like 2 (EXL2); FUNCTIONS IN: molecular_function unknown; INVOLVED IN: biological_process unknown; LOCATED IN: cell wall, plant-type cell wall; EXPRESSED IN: 23 plant structures; EXPRESSED DURING: 13 growth stages; CONTAINS InterPro DOMAIN/s: Phosphate-induced protein 1 (InterPro:IPR006766); BEST Arabidopsis thaliana protein match is: EXORDIUM like 4 (TAIR:AT5G09440.1)…	5e-05	0.000462191	yes
gene:VIT_12s0059g02660	12:7370985-7371658	3.67661	1.05381	-1.80276	not assigned.unknown	no hits & (original description: no original description)	0.00855	0.0396063	yes
gene:VIT_18s0001g08270	18:6771410-6775121	8.33744	2.39056	-1.80225	transport.amino acids	(at5g49630 : 727.0) Is a high affinity amino acid transporter capable of transporting aspartate and tryptophan. May be involved in the amino acid uptake from xylem.; amino acid permease 6 (AAP6); FUNCTIONS IN: acidic amino acid transmembrane transporter activity, neutral amino acid transmembrane transporter activity, amino acid transmembrane transporter activity; INVOLVED IN: response to water de…	5e-05	0.000462191	yes
gene:VIT_00s1312g00010	Un:38475225-38476848	8.15406	2.34034	-1.8008	RNA.regulation of transcription.bHLH,Basic Helix-Loop-Helix family	(at5g65640 : 228.0) beta HLH protein 93 (bHLH093); FUNCTIONS IN: DNA binding, sequence-specific DNA binding transcription factor activity; INVOLVED IN: regulation of transcription; LOCATED IN: nucleus; EXPRESSED IN: 22 plant structures; EXPRESSED DURING: 13 growth stages; CONTAINS InterPro DOMAIN/s: Helix-loop-helix DNA-binding domain (InterPro:IPR001092), Helix-loop-helix DNA-binding (InterPro:I…	5e-05	0.000462191	yes
gene:VIT_01s0146g00350	1:22210698-22211854	5.55039	1.59324	-1.80062	signalling.receptor kinases.leucine rich repeat II	(loc_os04g38480.1 : 178.0) no description available & (at1g71830 : 170.0) Plasma membrane LRR receptor-like serine threonine kinase expressed during embryogenesis in locules until stage 6 anthers, with higher expression in the tapetal cell layer. SERK1 and SERK2 receptor kinases function redundantly as an important control point for sporophytic development controlling male gametophyte production.…	0.0057	0.028369	yes
gene:VIT_18s0001g12830	18:10937040-10940329	39.8962	11.4692	-1.79849	cell wall.degradation.mannan-xylose-arabinose-fucose	(ipr013781 : 1500.0) Glycoside hydrolase, catalytic domain & (at5g66460 : 570.0) Glycosyl hydrolase superfamily protein; FUNCTIONS IN: cation binding, hydrolase activity, hydrolyzing O-glycosyl compounds, catalytic activity; INVOLVED IN: carbohydrate metabolic process; LOCATED IN: endomembrane system; EXPRESSED IN: 17 plant structures; EXPRESSED DURING: 4 anthesis, C globular stage, 4 leaf senesc…	5e-05	0.000462191	yes
gene:VIT_18s0089g00510	18:28294817-28296663	16.0731	4.62496	-1.79713	not assigned.unknown	no hits & (original description: no original description)	5e-05	0.000462191	yes
gene:VIT_02s0025g02500	2:2172160-2175394	48.8273	14.0648	-1.7956	transport.peptides and oligopeptides	(at4g24120 : 935.0) Member of a small family of oligopeptide transporters similar to the yellow stripe locus of maize (ZmYS1).; YELLOW STRIPE like 1 (YSL1); CONTAINS InterPro DOMAIN/s: Oligopeptide transporter OPT superfamily (InterPro:IPR004813); BEST Arabidopsis thaliana protein match is: YELLOW STRIPE like 3 (TAIR:AT5G53550.2); Has 1803 Blast hits to 1757 proteins in 564 species: Archae - 19; …	5e-05	0.000462191	yes
gene:VIT_04s0008g00890	4:763538-768386	5.10052	1.47088	-1.79396	stress.abiotic.unspecified	(at2g26040 : 252.0) Encodes a member of the PYR (pyrabactin resistance )/PYL(PYR1-like)/RCAR (regulatory components of ABA receptor) family proteins with 14 members. PYR/PYL/RCAR family proteins function as abscisic acid sensors. Mediate ABA-dependent regulation of protein phosphatase 2Cs ABI1 and ABI2.; PYR1-like 2 (PYL2); CONTAINS InterPro DOMAIN/s: Polyketide cyclase/dehydrase (InterPro:IPR019…	0.0022	0.012841	yes
gene:VIT_17s0000g03690	17:3623302-3624351	34.6823	10.0051	-1.79346	PS.calvin cycle.rubisco small subunit	(p27985|rbs2_brana : 263.0) Ribulose bisphosphate carboxylase small chain F1, chloroplast precursor (EC 4.1.1.39) (RuBisCO small subunit F1) - Brassica napus (Rape) & (at1g67090 : 258.0) ribulose bisphosphate carboxylase small chain 1A (RBCS1A); FUNCTIONS IN: ribulose-bisphosphate carboxylase activity, copper ion binding; INVOLVED IN: carbon fixation, response to cold, response to blue light, res…	5e-05	0.000462191	yes
gene:VIT_05s0077g01650	5:1296073-1296723	248.708	71.865	-1.79109	not assigned.unknown	(original description: no original description)	5e-05	0.000462191	yes
gene:VIT_17s0000g03800	17:3750873-3752948	1.64452	0.47687	-1.786	not assigned.unknown	no hits & (original description: no original description)	0.00425	0.0222989	yes
gene:VIT_00s0174g00070	Un:6863466-6866787	4.56449	1.32562	-1.78378	not assigned.unknown	(at5g04730 : 172.0) Ankyrin-repeat containing protein; BEST Arabidopsis thaliana protein match is: Ankyrin repeat family protein (TAIR:AT5G04700.1); Has 30201 Blast hits to 17322 proteins in 780 species: Archae - 12; Bacteria - 1396; Metazoa - 17338; Fungi - 3422; Plants - 5037; Viruses - 0; Other Eukaryotes - 2996 (source: NCBI BLink). & (reliability: 344.0) & (original description: no original …	5e-05	0.000462191	yes
gene:VIT_13s0047g00390	13:16444299-16469108	49.248	14.3695	-1.77705	amino acid metabolism.degradation.aromatic aa.tryptophan	(at5g65940 : 364.0) hydrolyzes beta-hydroxyisobutyryl-CoA; beta-hydroxyisobutyryl-CoA hydrolase 1 (CHY1); CONTAINS InterPro DOMAIN/s: Crotonase, core (InterPro:IPR001753); BEST Arabidopsis thaliana protein match is: ATP-dependent caseinolytic (Clp) protease/crotonase family protein (TAIR:AT2G30660.1); Has 31609 Blast hits to 31599 proteins in 2217 species: Archae - 411; Bacteria - 21537; Metazoa …	5e-05	0.000462191	yes
gene:VIT_07s0005g01830	7:4301367-4303094	2.18326	0.643076	-1.76342	not assigned.unknown	(at4g01935 : 280.0) unknown protein; FUNCTIONS IN: molecular_function unknown; INVOLVED IN: biological_process unknown; LOCATED IN: chloroplast; Has 37 Blast hits to 37 proteins in 17 species: Archae - 0; Bacteria - 0; Metazoa - 0; Fungi - 0; Plants - 30; Viruses - 0; Other Eukaryotes - 7 (source: NCBI BLink). & (loc_os01g14890.1 : 251.0) no description available & (chl4|517718 : 117.0) no descri…	0.0033	0.0181054	yes
gene:VIT_04s0008g05430	4:4881103-4885959	2.20039	0.649082	-1.76129	RNA.transcription	(at3g49500 : 1690.0) Encodes RNA-dependent RNA polymerase. Involved in trans-acting siRNA and other siRNA biogenesis. Required for post-transcriptional gene silencing and natural virus resistance.; RNA-dependent RNA polymerase 6 (RDR6); CONTAINS InterPro DOMAIN/s: RNA-dependent RNA polymerase, eukaryotic-type (InterPro:IPR007855); BEST Arabidopsis thaliana protein match is: RNA-dependent RNA poly…	5e-05	0.000462191	yes
gene:VIT_13s0019g01410	13:3000611-3002046	1.81292	0.535628	-1.75902	RNA.regulation of transcription.C2C2(Zn) DOF zinc finger family	(loc_os03g16850.1 : 131.0) no description available & (at5g02460 : 127.0) Dof-type zinc finger DNA-binding family protein; CONTAINS InterPro DOMAIN/s: Zinc finger, Dof-type (InterPro:IPR003851); BEST Arabidopsis thaliana protein match is: DNA binding with one finger 2.4 (TAIR:AT2G37590.1); Has 1212 Blast hits to 1182 proteins in 84 species: Archae - 0; Bacteria - 4; Metazoa - 69; Fungi - 10; Plan…	0.00715	0.0342592	yes
gene:VIT_12s0134g00560	12:8182404-8184488	59.2037	17.5046	-1.75796	not assigned.unknown	(at4g28100 : 376.0) unknown protein; FUNCTIONS IN: molecular_function unknown; INVOLVED IN: biological_process unknown; LOCATED IN: anchored to plasma membrane, anchored to membrane; EXPRESSED IN: 23 plant structures; EXPRESSED DURING: 14 growth stages; BEST Arabidopsis thaliana protein match is: unknown protein (TAIR:AT3G18050.1); Has 30201 Blast hits to 17322 proteins in 780 species: Archae - 1…	5e-05	0.000462191	yes
gene:VIT_01s0010g01000	1:16552365-16555911	19.2778	5.72665	-1.75117	signalling.receptor kinases.leucine rich repeat II	(at5g16000 : 920.0) NSP-interacting kinase (NIK1), receptor-like kinase, involved in defense response against geminivirus It acts as a virulence target of the begomovirus nuclear shuttle protein (NSP).; NSP-interacting kinase 1 (NIK1); FUNCTIONS IN: kinase activity; INVOLVED IN: protein amino acid phosphorylation; LOCATED IN: plasma membrane; EXPRESSED IN: 23 plant structures; EXPRESSED DURING: 1…	5e-05	0.000462191	yes
gene:VIT_02s0012g01450	2:7638637-7641188	12.9118	3.84632	-1.74715	RNA.regulation of transcription.bHLH,Basic Helix-Loop-Helix family	(loc_os02g46560.1 : 243.0) no description available & (at5g46690 : 220.0) beta HLH protein 71 (bHLH071); FUNCTIONS IN: DNA binding, sequence-specific DNA binding transcription factor activity; INVOLVED IN: regulation of transcription; LOCATED IN: nucleus; EXPRESSED IN: 16 plant structures; EXPRESSED DURING: 13 growth stages; CONTAINS InterPro DOMAIN/s: Helix-loop-helix DNA-binding domain (InterPr…	5e-05	0.000462191	yes
gene:VIT_14s0066g00170	14:26743581-26745706	3.34808	0.998803	-1.74506	misc.cytochrome P450	(q6f4f5|c724b_orysa : 496.0) Cytochrome P450 724B1 (EC 1.14.-.-) (OsDWARF11) (Dwarf protein 11) - Oryza sativa (Rice) & (loc_os04g39430.1 : 496.0) no description available & (at5g14400 : 357.0) member of CYP724A; "cytochrome P450, family 724, subfamily A, polypeptide 1" (CYP724A1); FUNCTIONS IN: electron carrier activity, monooxygenase activity, iron ion binding, oxygen binding, heme binding; INV…	5e-05	0.000462191	yes
gene:VIT_06s0004g04140	6:5102966-5104211	47.5561	14.1921	-1.74454	RNA.regulation of transcription.MYB domain transcription factor family	(at5g59780 : 265.0) Encodes a putative transcription factor (MYB59).; myb domain protein 59 (MYB59); FUNCTIONS IN: DNA binding, sequence-specific DNA binding transcription factor activity; INVOLVED IN: response to cadmium ion, regulation of transcription, DNA-dependent, response to chitin, response to salicylic acid stimulus; LOCATED IN: nucleus; EXPRESSED IN: 20 plant structures; EXPRESSED DURIN…	5e-05	0.000462191	yes
gene:VIT_00s0527g00030	Un:31305968-31307239	221.826	66.4326	-1.73947	stress.abiotic.unspecified	(at2g34700 : 128.0) Pollen Ole e 1 allergen and extensin family protein; FUNCTIONS IN: molecular_function unknown; INVOLVED IN: biological_process unknown; LOCATED IN: endomembrane system; EXPRESSED IN: 6 plant structures; EXPRESSED DURING: 4 anthesis, petal differentiation and expansion stage; CONTAINS InterPro DOMAIN/s: Pollen Ole e 1 allergen/extensin (InterPro:IPR006041); BEST Arabidopsis tha…	5e-05	0.000462191	yes
gene:VIT_17s0000g03280	17:3158454-3159122	122.751	36.8525	-1.7359	misc.protease inhibitor/seed storage/lipid transfer protein (LTP) family protein	(gnl|cdd|72938 : 84.5) no description available & (at3g18280 : 80.5) Bifunctional inhibitor/lipid-transfer protein/seed storage 2S albumin superfamily protein; FUNCTIONS IN: lipid binding; INVOLVED IN: lipid transport; LOCATED IN: endomembrane system; EXPRESSED IN: 21 plant structures; EXPRESSED DURING: 13 growth stages; CONTAINS InterPro DOMAIN/s: Bifunctional inhibitor/plant lipid transfer prot…	5e-05	0.000462191	yes
gene:VIT_12s0059g00950	12:5773775-5789113	3.2672	0.981573	-1.73489	cell wall.cellulose synthesis.cellulose synthase	(at2g32530 : 389.0) encodes a gene similar to cellulose synthase; cellulose synthase-like B3 (CSLB03); FUNCTIONS IN: cellulose synthase activity, transferase activity, transferring glycosyl groups, transferase activity; INVOLVED IN: cellulose biosynthetic process, polysaccharide biosynthetic process; LOCATED IN: membrane; CONTAINS InterPro DOMAIN/s: Cellulose synthase (InterPro:IPR005150); BEST A…	5e-05	0.000462191	yes
gene:VIT_19s0090g01050	19:7136386-7138873	4.12368	1.23988	-1.73373	cell wall.degradation.cellulases and beta -1,4-glucanases	(at2g32990 : 723.0) glycosyl hydrolase 9B8 (GH9B8); FUNCTIONS IN: hydrolase activity, hydrolyzing O-glycosyl compounds, catalytic activity; INVOLVED IN: carbohydrate metabolic process; LOCATED IN: endomembrane system; EXPRESSED IN: 17 plant structures; EXPRESSED DURING: 11 growth stages; CONTAINS InterPro DOMAIN/s: Six-hairpin glycosidase (InterPro:IPR012341), Glycoside hydrolase, family 9, activ…	5e-05	0.000462191	yes
gene:VIT_00s0375g00030	Un:26427586-26435633	2.60753	0.784409	-1.73301	minor CHO metabolism.galactose.alpha-galactosidases	(ipr013785 : 1500.0) Aldolase-type TIM barrel & (at5g08370 : 533.0) alpha-galactosidase 2 (AGAL2); FUNCTIONS IN: alpha-galactosidase activity, hydrolase activity, hydrolyzing O-glycosyl compounds, catalytic activity; INVOLVED IN: positive regulation of flower development, leaf morphogenesis; LOCATED IN: plant-type cell wall; EXPRESSED IN: 22 plant structures; EXPRESSED DURING: 13 growth stages; C…	5e-05	0.000462191	yes
gene:VIT_01s0010g00510	1:15304698-15307775	32.3112	9.73107	-1.73136	not assigned.unknown	(at2g03350 : 254.0) Protein of unknown function, DUF538; CONTAINS InterPro DOMAIN/s: Protein of unknown function DUF538 (InterPro:IPR007493); BEST Arabidopsis thaliana protein match is: Protein of unknown function, DUF538 (TAIR:AT3G08890.2); Has 544 Blast hits to 544 proteins in 26 species: Archae - 0; Bacteria - 0; Metazoa - 0; Fungi - 0; Plants - 543; Viruses - 0; Other Eukaryotes - 1 (source: …	5e-05	0.000462191	yes
gene:VIT_05s0049g00480	5:7527981-7529676	2.91827	0.880567	-1.72861	protein.degradation.ubiquitin.E3.RING	(at5g43420 : 307.0) RING/U-box superfamily protein; FUNCTIONS IN: zinc ion binding; CONTAINS InterPro DOMAIN/s: Zinc finger, RING-type (InterPro:IPR001841), Zinc finger, C3HC4 RING-type (InterPro:IPR018957); BEST Arabidopsis thaliana protein match is: RING/U-box superfamily protein (TAIR:AT1G04360.1); Has 1807 Blast hits to 1807 proteins in 277 species: Archae - 0; Bacteria - 0; Metazoa - 736; Fu…	0.00035	0.00264049	yes
gene:VIT_18s0075g00230	18:21551214-21565963	1.28623	0.388552	-1.72697	secondary metabolism.simple phenols	(loc_os02g51440.1 : 572.0) no description available & (at5g09360 : 563.0) putative laccase, a member of laccase family of genes (17 members in Arabidopsis).; laccase 14 (LAC14); FUNCTIONS IN: laccase activity; INVOLVED IN: oxidation reduction, lignin catabolic process; LOCATED IN: endomembrane system, apoplast; EXPRESSED IN: central cell, fruit; CONTAINS InterPro DOMAIN/s: Multicopper oxidase, ty…	0.0009	0.00599296	yes
gene:VIT_07s0005g04130	7:7226327-7228862	115.866	35.2309	-1.71755	development.storage proteins	(at1g04040 : 259.0) HAD superfamily, subfamily IIIB acid phosphatase ; FUNCTIONS IN: acid phosphatase activity; INVOLVED IN: biological_process unknown; LOCATED IN: cell wall, plasma membrane, vacuole, plant-type cell wall; EXPRESSED IN: 19 plant structures; EXPRESSED DURING: 9 growth stages; CONTAINS InterPro DOMAIN/s: Acid phosphatase (Class B) (InterPro:IPR005519), Vegetative storage protein/a…	5e-05	0.000462191	yes
gene:VIT_11s0016g03160	11:2530795-2536294	2.89379	0.880737	-1.71618	transport.ABC transporters and multidrug resistance systems	(loc_os01g52550.1 : 1597.0) no description available & (gnl|cdd|35278 : 1332.0) no description available & (q6yuu5|mdr_orysa : 1228.0) Putative multidrug resistance protein (P-glycoprotein) - Oryza sativa (Rice) & (at3g28345 : 1217.0) ABC transporter family protein; FUNCTIONS IN: ATPase activity, coupled to transmembrane movement of substances; INVOLVED IN: transport, transmembrane transport; LOC…	5e-05	0.000462191	yes
gene:VIT_13s0067g01980	13:1101295-1101802	65.1163	19.8704	-1.7124	not assigned.unknown	no hits & (original description: no original description)	5e-05	0.000462191	yes
gene:VIT_00s0194g00010	Un:10535643-10537664	5.83165	1.78407	-1.70873	not assigned.unknown	(loc_os09g30210.1 : 165.0) no description available & (at5g56075 : 160.0) FUNCTIONS IN: tRNA binding, aminoacyl-tRNA ligase activity, ATP binding; INVOLVED IN: tRNA aminoacylation; LOCATED IN: cytoplasm; CONTAINS InterPro DOMAIN/s: Phenylalanyl-tRNA synthetase alpha chain (InterPro:IPR002319), Domain of unknown function DUF2431 (InterPro:IPR019446); BEST Arabidopsis thaliana protein match is: Dom…	0.0001	0.000873355	yes
gene:VIT_17s0119g00280	17:13836281-13836996	97.0505	29.692	-1.70866	stress.biotic.PR-proteins.proteinase inhibitors.trypsin inhibitor	(at1g17860 : 224.0) Kunitz family trypsin and protease inhibitor protein; FUNCTIONS IN: endopeptidase inhibitor activity; INVOLVED IN: biological_process unknown; LOCATED IN: apoplast, cell wall; EXPRESSED IN: 17 plant structures; EXPRESSED DURING: 13 growth stages; CONTAINS InterPro DOMAIN/s: Proteinase inhibitor I3, Kunitz legume (InterPro:IPR002160), Kunitz inhibitor ST1-like (InterPro:IPR0110…	5e-05	0.000462191	yes
gene:VIT_16s0022g00940	16:12508847-12510055	3.35857	1.0286	-1.70717	misc.invertase/pectin methylesterase inhibitor family protein	(at4g25260 : 140.0) Plant invertase/pectin methylesterase inhibitor superfamily protein; FUNCTIONS IN: enzyme inhibitor activity, pectinesterase inhibitor activity, pectinesterase activity; INVOLVED IN: shade avoidance; LOCATED IN: endomembrane system; EXPRESSED IN: 21 plant structures; EXPRESSED DURING: 13 growth stages; CONTAINS InterPro DOMAIN/s: Pectinesterase inhibitor (InterPro:IPR006501); …	0.00015	0.00125603	yes
gene:VIT_12s0059g00590	12:5441253-5442729	252.957	77.5916	-1.70492	not assigned.unknown	no hits & (original description: no original description)	5e-05	0.000462191	yes
gene:VIT_05s0020g04420	5:6213987-6215333	13.2474	4.0716	-1.70205	signalling.calcium	(at2g27030 : 204.0) encodes a calmodulin that has higher affinity to kinesin-like calmodulin binding motor protein than CAM4 or CAM6.; calmodulin 5 (CAM5); FUNCTIONS IN: calcium ion binding; LOCATED IN: plasma membrane; EXPRESSED IN: 23 plant structures; EXPRESSED DURING: 16 growth stages; CONTAINS InterPro DOMAIN/s: EF-Hand 1, calcium-binding site (InterPro:IPR018247), EF-HAND 2 (InterPro:IPR018…	5e-05	0.000462191	yes
gene:VIT_12s0059g01150	12:6086942-6092094	3.05719	0.941779	-1.69874	not assigned.unknown	(at2g32640 : 794.0) Lycopene beta/epsilon cyclase protein; FUNCTIONS IN: oxidoreductase activity, acting on paired donors, with incorporation or reduction of molecular oxygen; INVOLVED IN: carotenoid biosynthetic process; LOCATED IN: chloroplast; EXPRESSED IN: 20 plant structures; EXPRESSED DURING: 13 growth stages; CONTAINS InterPro DOMAIN/s: Lycopene beta/epsilon cyclase (InterPro:IPR008671); H…	5e-05	0.000462191	yes
gene:VIT_04s0023g01110	4:17548515-17551638	3.35028	1.03308	-1.69733	not assigned.no ontology	(at4g36850 : 432.0) PQ-loop repeat family protein / transmembrane family protein; CONTAINS InterPro DOMAIN/s: Cystinosin/ERS1p repeat (InterPro:IPR006603); BEST Arabidopsis thaliana protein match is: PQ-loop repeat family protein / transmembrane family protein (TAIR:AT2G41050.1); Has 883 Blast hits to 635 proteins in 156 species: Archae - 0; Bacteria - 0; Metazoa - 204; Fungi - 499; Plants - 92; …	5e-05	0.000462191	yes
gene:VIT_18s0089g01170	18:29067664-29070719	5.95337	1.83833	-1.69531	PS.lightreaction.photosystem II.LHC-II	(loc_os11g13890.1 : 414.0) no description available & (at4g10340 : 412.0) photosystem II encoding the light-harvesting chlorophyll a/b binding protein CP26 of the antenna system of the photosynthetic apparatus; light harvesting complex of photosystem II 5 (LHCB5); FUNCTIONS IN: chlorophyll binding; INVOLVED IN: response to blue light, response to red light, response to far red light, photosynthes…	5e-05	0.000462191	yes
gene:VIT_04s0008g07110	4:7244107-7247102	175.421	54.3819	-1.68963	RNA.regulation of transcription.unclassified	(at5g10770 : 495.0) Eukaryotic aspartyl protease family protein; FUNCTIONS IN: DNA binding, aspartic-type endopeptidase activity; INVOLVED IN: proteolysis; EXPRESSED IN: 12 plant structures; EXPRESSED DURING: 4 anthesis, C globular stage, petal differentiation and expansion stage, E expanded cotyledon stage; CONTAINS InterPro DOMAIN/s: Peptidase aspartic (InterPro:IPR021109), Peptidase aspartic, …	5e-05	0.000462191	yes
gene:VIT_01s0026g00810	1:9655840-9657741	11.9556	3.71613	-1.68581	not assigned.unknown	(at1g70230 : 489.0) Encodes a member of the TBL (TRICHOME BIREFRINGENCE-LIKE) gene family containing a plant-specific DUF231 (domain of unknown function) domain. TBL gene family has 46 members, two of which (TBR/AT5G06700 and TBL3/AT5G01360) have been shown to be involved in the synthesis and deposition of secondary wall cellulose, presumably by influencing the esterification state of pectic poly…	5e-05	0.000462191	yes
gene:VIT_14s0006g01580	14:17872910-17873384	9.84848	3.08303	-1.67555	not assigned.unknown	(at3g03341 : 102.0) unknown protein; Has 30201 Blast hits to 17322 proteins in 780 species: Archae - 12; Bacteria - 1396; Metazoa - 17338; Fungi - 3422; Plants - 5037; Viruses - 0; Other Eukaryotes - 2996 (source: NCBI BLink). & (reliability: 204.0) & (original description: no original description)	0.00065	0.00453567	yes
gene:VIT_05s0062g00240	5:18396921-18398527	91.0786	28.6678	-1.66768	cell wall.modification	(p35694|bru1_soybn : 440.0) Brassinosteroid-regulated protein BRU1 precursor - Glycine max (Soybean) & (at4g14130 : 410.0) xyloglucan endotransglycosylase-related protein (XTR7); xyloglucan endotransglucosylase/hydrolase 15 (XTH15); FUNCTIONS IN: hydrolase activity, acting on glycosyl bonds, xyloglucan:xyloglucosyl transferase activity, hydrolase activity, hydrolyzing O-glycosyl compounds; INVOLV…	5e-05	0.000462191	yes
gene:VIT_00s0480g00010	Un:30157321-30161001	2.02462	0.639156	-1.66341	not assigned.no ontology.hydroxyproline rich proteins	(at4g04980 : 330.0) unknown protein; BEST Arabidopsis thaliana protein match is: unknown protein (TAIR:AT1G11070.1); Has 23100 Blast hits to 15699 proteins in 1063 species: Archae - 116; Bacteria - 2262; Metazoa - 8308; Fungi - 3268; Plants - 3181; Viruses - 958; Other Eukaryotes - 5007 (source: NCBI BLink). & (gnl|cdd|37135 : 102.0) no description available & (reliability: 660.0) & (original des…	5e-05	0.000462191	yes
gene:VIT_06s0004g00880	6:993937-994917	42.1798	13.3296	-1.66192	misc.protease inhibitor/seed storage/lipid transfer protein (LTP) family protein	(at2g44300 : 144.0) Bifunctional inhibitor/lipid-transfer protein/seed storage 2S albumin superfamily protein; FUNCTIONS IN: lipid binding; INVOLVED IN: lipid transport; LOCATED IN: plasma membrane, anchored to membrane; EXPRESSED IN: 21 plant structures; EXPRESSED DURING: 13 growth stages; CONTAINS InterPro DOMAIN/s: Bifunctional inhibitor/plant lipid transfer protein/seed storage (InterPro:IPR0…	5e-05	0.000462191	yes
gene:VIT_08s0040g03150	8:14111152-14113537	13.7974	4.36295	-1.66102	redox.ascorbate and glutathione.ascorbate	(at3g09640 : 405.0) Encodes a cytosolic ascorbate peroxidase APX2. Ascorbate peroxidases are enzymes that scavenge hydrogen peroxide in plant cells. Eight types of APX have been described for Arabidopsis: three cytosolic (APX1, APX2, APX6), two chloroplastic types (stromal sAPX, thylakoid tAPX), and three microsomal (APX3, APX4, APX5) isoforms.; ascorbate peroxidase 2 (APX2); CONTAINS InterPro DO…	5e-05	0.000462191	yes
gene:VIT_17s0000g09270	17:10859664-10862639	179.751	56.91	-1.65925	transport.misc	(loc_os06g29844.1 : 521.0) no description available & (at5g52450 : 473.0) MATE efflux family protein; FUNCTIONS IN: antiporter activity, drug transmembrane transporter activity, transporter activity; INVOLVED IN: response to nematode; LOCATED IN: plasma membrane, membrane; EXPRESSED IN: 24 plant structures; EXPRESSED DURING: 15 growth stages; CONTAINS InterPro DOMAIN/s: MATE family transporter re…	5e-05	0.000462191	yes
gene:VIT_13s0019g05400	13:7300842-7310002	1.74138	0.552789	-1.65543	not assigned.unknown	(loc_os03g01710.1 : 401.0) no description available & (gnl|cdd|35383 : 112.0) no description available & (at1g22060 : 83.6) LOCATED IN: vacuole; EXPRESSED IN: 23 plant structures; EXPRESSED DURING: 13 growth stages; BEST Arabidopsis thaliana protein match is: FBD, F-box and Leucine Rich Repeat domains containing protein (TAIR:AT1G22000.1); Has 84739 Blast hits to 38714 proteins in 2257 species: A…	5e-05	0.000462191	yes
gene:VIT_06s0004g04860	6:5816979-5819572	173.726	55.1716	-1.65482	cell wall.modification	(at2g39700 : 450.0) putative expansin. Naming convention from the Expansin Working Group (Kende et al, 2004. Plant Mol Bio). Involved in the formation of nematode-induced syncytia in roots of Arabidopsis thaliana.; expansin A4 (EXPA4); CONTAINS InterPro DOMAIN/s: Barwin-related endoglucanase (InterPro:IPR009009), Pollen allergen, N-terminal (InterPro:IPR014734), Expansin (InterPro:IPR002963), Rar…	5e-05	0.000462191	yes
gene:VIT_19s0085g01110	19:23804027-23807006	38.978	12.3843	-1.65414	protein.degradation.aspartate protease	(at3g12700 : 437.0) Eukaryotic aspartyl protease family protein; FUNCTIONS IN: aspartic-type endopeptidase activity; INVOLVED IN: proteolysis; LOCATED IN: cellular_component unknown; EXPRESSED IN: 21 plant structures; EXPRESSED DURING: 13 growth stages; CONTAINS InterPro DOMAIN/s: Peptidase aspartic (InterPro:IPR021109), Peptidase aspartic, catalytic (InterPro:IPR009007), Peptidase A1 (InterPro:I…	5e-05	0.000462191	yes
gene:VIT_18s0001g09920	18:8294434-8296759	1.45498	0.463039	-1.65179	cell.cycle	(at4g34160 : 268.0) encodes a cyclin D-type protein involved in the switch from cell proliferation to the final stages of differentiation. The gene is transcriptionally regulated by cytokinin and brassinosteroid. Protein interacts with cyclin-dependent kinase inhibitor ICK1.; CYCLIN D3;1 (CYCD3;1); CONTAINS InterPro DOMAIN/s: Cyclin, C-terminal (InterPro:IPR004367), Cyclin D (InterPro:IPR015451),…	0.00065	0.00453567	yes
gene:VIT_10s0003g00420	10:1695103-1704519	8.56535	2.72622	-1.65161	RNA.regulation of transcription.ARF, Auxin Response Factor family	(at2g33860 : 576.0) ettin (ett) mutations have pleiotropic effects on Arabidopsis flower development, causing increases in perianth organ number, decreases in stamen number and anther formation, and apical-basal patterning defects in the gynoecium. The ETTIN gene encodes a protein with homology to DNA binding proteins which bind to auxin response elements. ETT transcript is expressed throughout s…	5e-05	0.000462191	yes
gene:VIT_18s0001g03260	18_random:3223276-3228670	7.46369	2.40436	-1.63423	stress.biotic.PR-proteins	(at4g36150 : 254.0) Disease resistance protein (TIR-NBS-LRR class) family; FUNCTIONS IN: transmembrane receptor activity, ATP binding; INVOLVED IN: signal transduction, apoptosis, defense response, innate immune response; LOCATED IN: intrinsic to membrane, chloroplast; EXPRESSED IN: 20 plant structures; EXPRESSED DURING: 13 growth stages; CONTAINS InterPro DOMAIN/s: NB-ARC (InterPro:IPR002182), T…	5e-05	0.000462191	yes
gene:VIT_09s0002g02660	9:2422764-2426017	2.16623	0.699007	-1.63181	not assigned.unknown	(loc_os03g52120.1 : 465.0) no description available & (at3g21310 : 464.0) Core-2/I-branching beta-1,6-N-acetylglucosaminyltransferase family protein; CONTAINS InterPro DOMAIN/s: Core-2/I-Branching enzyme (InterPro:IPR021141); BEST Arabidopsis thaliana protein match is: Core-2/I-branching beta-1,6-N-acetylglucosaminyltransferase family protein (TAIR:AT1G51770.1); Has 585 Blast hits to 585 proteins…	0.00445	0.0231417	yes
gene:VIT_11s0016g02410	11:1948503-1950635	10.9728	3.55704	-1.62518	RNA.regulation of transcription.MYB-related transcription factor family	(loc_os05g10690.1 : 178.0) no description available & (at5g56840 : 174.0) myb-like transcription factor family protein; CONTAINS InterPro DOMAIN/s: SANT, DNA-binding (InterPro:IPR001005), Homeodomain-like (InterPro:IPR009057), Myb, DNA-binding (InterPro:IPR014778), Zinc finger, CCHC-type (InterPro:IPR001878), HTH transcriptional regulator, Myb-type, DNA-binding (InterPro:IPR017930), Myb-like DNA-…	5e-05	0.000462191	yes
gene:VIT_00s0253g00040	Un:17736900-17740780	111.473	36.1763	-1.62357	misc.oxidases - copper, flavone etc	(at5g66920 : 823.0) SKU5 similar 17 (sks17); FUNCTIONS IN: oxidoreductase activity, copper ion binding; INVOLVED IN: response to karrikin; LOCATED IN: cell wall, plant-type cell wall; EXPRESSED IN: 21 plant structures; EXPRESSED DURING: 13 growth stages; CONTAINS InterPro DOMAIN/s: Multicopper oxidase, type 3 (InterPro:IPR011707), Cupredoxin (InterPro:IPR008972), Multicopper oxidase, type 2 (Inte…	5e-05	0.000462191	yes
gene:VIT_07s0129g01070	7:16228491-16231259	1.54702	0.50295	-1.62101	signalling.receptor kinases.leucine rich repeat III	(at4g37250 : 720.0) Leucine-rich repeat protein kinase family protein; FUNCTIONS IN: protein serine/threonine kinase activity, kinase activity, ATP binding; INVOLVED IN: transmembrane receptor protein tyrosine kinase signaling pathway, protein amino acid phosphorylation; LOCATED IN: endomembrane system; EXPRESSED IN: 22 plant structures; EXPRESSED DURING: 13 growth stages; CONTAINS InterPro DOMAI…	0.00025	0.00197196	yes
gene:VIT_17s0053g00380	17:14981223-14986219	13.6474	4.44412	-1.61865	transport.peptides and oligopeptides	(at3g17650 : 889.0) Arabidopsis thaliana metal-nicotianamine transporter YSL5; YELLOW STRIPE like 5 (YSL5); FUNCTIONS IN: oligopeptide transporter activity; INVOLVED IN: oligopeptide transport, transmembrane transport; LOCATED IN: plasma membrane; CONTAINS InterPro DOMAIN/s: Oligopeptide transporter OPT superfamily (InterPro:IPR004813); BEST Arabidopsis thaliana protein match is: YELLOW STRIPE li…	5e-05	0.000462191	yes
gene:VIT_10s0003g00040	10:1335705-1337565	6.73415	2.20015	-1.6139	RNA.regulation of transcription.C2C2(Zn) DOF zinc finger family	(at1g28310 : 133.0) Dof-type zinc finger DNA-binding family protein; CONTAINS InterPro DOMAIN/s: Zinc finger, Dof-type (InterPro:IPR003851); BEST Arabidopsis thaliana protein match is: OBF-binding protein 3 (TAIR:AT3G55370.3); Has 35333 Blast hits to 34131 proteins in 2444 species: Archae - 798; Bacteria - 22429; Metazoa - 974; Fungi - 991; Plants - 531; Viruses - 0; Other Eukaryotes - 9610 (sour…	5e-05	0.000462191	yes
gene:VIT_14s0128g00570	14:3159737-3160725	339.107	110.826	-1.61345	stress.abiotic.unspecified	(at5g39120 : 251.0) RmlC-like cupins superfamily protein; FUNCTIONS IN: manganese ion binding, nutrient reservoir activity; INVOLVED IN: biological_process unknown; LOCATED IN: endomembrane system, apoplast; CONTAINS InterPro DOMAIN/s: Cupin, RmlC-type (InterPro:IPR011051), Cupin 1 (InterPro:IPR006045), RmlC-like jelly roll fold (InterPro:IPR014710), Germin (InterPro:IPR001929), Germin, manganese…	5e-05	0.000462191	yes
gene:VIT_03s0038g04580	3:3358909-3361445	1.65607	0.541591	-1.61249	cell wall.cell wall proteins	(loc_os01g44250.1 : 274.0) no description available & (at3g48530 : 99.0) SNF1-related protein kinase regulatory subunit gamma 1 (KING1); FUNCTIONS IN: molecular_function unknown; INVOLVED IN: biological_process unknown; LOCATED IN: plant-type cell wall; EXPRESSED IN: 23 plant structures; EXPRESSED DURING: 13 growth stages; CONTAINS InterPro DOMAIN/s: Cystathionine beta-synthase, core (InterPro:IP…	0.0009	0.00599296	yes
gene:VIT_11s0149g00350	11:7244941-7246174	12.8873	4.22493	-1.60895	stress.biotic	(at4g19810 : 380.0) Glycosyl hydrolase family protein with chitinase insertion domain; FUNCTIONS IN: cation binding, chitinase activity, hydrolase activity, hydrolyzing O-glycosyl compounds, catalytic activity; INVOLVED IN: carbohydrate metabolic process; LOCATED IN: cell wall; EXPRESSED IN: 10 plant structures; EXPRESSED DURING: LP.04 four leaves visible, 4 anthesis, C globular stage; CONTAINS I…	5e-05	0.000462191	yes
gene:VIT_16s0039g00860	16:479386-481071	3.62196	1.18947	-1.60645	misc.cytochrome P450	(at1g64940 : 600.0) member of CYP89A; "cytochrome P450, family 87, subfamily A, polypeptide 6" (CYP89A6); FUNCTIONS IN: electron carrier activity, monooxygenase activity, iron ion binding, oxygen binding, heme binding; INVOLVED IN: oxidation reduction; LOCATED IN: endomembrane system; CONTAINS InterPro DOMAIN/s: Cytochrome P450 (InterPro:IPR001128), Cytochrome P450, conserved site (InterPro:IPR01…	5e-05	0.000462191	yes
gene:VIT_12s0028g03930	12:4763381-4765133	1.29086	0.42425	-1.60534	not assigned.unknown	(at1g58120 : 224.0) BEST Arabidopsis thaliana protein match is: methyltransferases (TAIR:AT5G01710.1); Has 93 Blast hits to 93 proteins in 15 species: Archae - 0; Bacteria - 0; Metazoa - 1; Fungi - 0; Plants - 92; Viruses - 0; Other Eukaryotes - 0 (source: NCBI BLink). & (loc_os07g42834.1 : 113.0) no description available & (reliability: 448.0) & (original description: no original description)	0.00585	0.0290102	yes
gene:VIT_07s0031g00130	7:16346439-16362558	1.99046	0.654256	-1.60518	cell.organisation	(at5g47820 : 1432.0) encodes a kinesin-like protein with an N-terminal microtubule binding motor domain. Protein is localized to the periphery of the cytoplasm and mutants in the gene exhibit altered orientation of cellulose microfibrils and reduced mechanical strength of fibers.; FRAGILE FIBER 1 (FRA1); CONTAINS InterPro DOMAIN/s: Kinesin, motor region, conserved site (InterPro:IPR019821), Kines…	5e-05	0.000462191	yes
gene:VIT_00s0274g00050	Un:20398792-20400013	7.26385	2.39079	-1.60325	not assigned.unknown	(at1g61667 : 186.0) Protein of unknown function, DUF538; FUNCTIONS IN: molecular_function unknown; INVOLVED IN: biological_process unknown; LOCATED IN: endomembrane system; EXPRESSED IN: 23 plant structures; EXPRESSED DURING: 13 growth stages; CONTAINS InterPro DOMAIN/s: Protein of unknown function DUF538 (InterPro:IPR007493); BEST Arabidopsis thaliana protein match is: Protein of unknown functio…	0.0001	0.000873355	yes
gene:VIT_02s0154g00090	2:4882118-4884315	303.582	100.107	-1.60054	major CHO metabolism.degradation.sucrose.invertases.vacuolar	(q43857|inva_vicfa : 792.0) Acid beta-fructofuranosidase precursor (EC 3.2.1.26) (Acid sucrose hydrolase) (Acid invertase) (AI) (Vacuolar invertase) - Vicia faba (Broad bean) & (at1g12240 : 757.0) ATBETAFRUCT4; FUNCTIONS IN: hydrolase activity, hydrolyzing O-glycosyl compounds, beta-fructofuranosidase activity; INVOLVED IN: sucrose catabolic process, using beta-fructofuranosidase, carbohydrate me…	5e-05	0.000462191	yes
gene:VIT_07s0151g00440	7_random:914798-918602	9.81245	3.23698	-1.59996	development.unspecified	(loc_os03g56050.1 : 379.0) no description available & (at4g37750 : 365.0) ANT is required for control of cell proliferation and encodes a putative transcriptional regulator similar to AP2. Loss of function alleles have reduced fertility, abnormal ovules and abnormal lateral organs. Expressed specifically in the chalaza and in floral organ primordia.; AINTEGUMENTA (ANT); CONTAINS InterPro DOMAIN/s…	5e-05	0.000462191	yes
gene:VIT_03s0091g00420	3:6785457-6787059	27.9672	9.24493	-1.597	not assigned.unknown	(original description: no original description)	5e-05	0.000462191	yes
gene:VIT_01s0010g02210	1:19185430-19190624	3.35506	1.10917	-1.59686	signalling.receptor kinases.misc	(at1g67720 : 1231.0) Leucine-rich repeat protein kinase family protein; FUNCTIONS IN: protein kinase activity, kinase activity; INVOLVED IN: protein amino acid phosphorylation; LOCATED IN: endomembrane system; EXPRESSED IN: 21 plant structures; EXPRESSED DURING: 13 growth stages; CONTAINS InterPro DOMAIN/s: Protein kinase, ATP binding site (InterPro:IPR017441), Protein kinase, catalytic domain (I…	5e-05	0.000462191	yes
gene:VIT_00s0230g00130	Un:15685428-15690056	3.28997	1.08927	-1.59472	protein.degradation	(loc_os07g10530.1 : 114.0) no description available & (at1g55360 : 108.0) Protein of Unknown Function (DUF239); INVOLVED IN: biological_process unknown; LOCATED IN: endomembrane system; EXPRESSED IN: 22 plant structures; EXPRESSED DURING: 13 growth stages; CONTAINS InterPro DOMAIN/s: Protein of unknown function DUF239, plant (InterPro:IPR004314); BEST Arabidopsis thaliana protein match is: Protei…	0.01105	0.0489544	yes
gene:VIT_08s0040g01720	8:12834593-12843024	18.5478	6.15405	-1.59164	not assigned.unknown	no hits & (original description: no original description)	5e-05	0.000462191	yes
gene:VIT_01s0011g00060	1:60838-61441	10.0942	3.35139	-1.59069	not assigned.unknown	no hits & (original description: no original description)	5e-05	0.000462191	yes
gene:VIT_08s0007g05970	8:19847418-19849624	2.18407	0.725371	-1.59023	misc.acid and other phosphatases	(loc_os01g71420.1 : 498.0) no description available & (at3g10150 : 488.0) purple acid phosphatase 16 (PAP16); FUNCTIONS IN: protein serine/threonine phosphatase activity, acid phosphatase activity; INVOLVED IN: biological_process unknown; LOCATED IN: membrane; EXPRESSED IN: 15 plant structures; EXPRESSED DURING: 7 growth stages; CONTAINS InterPro DOMAIN/s: Metallophosphoesterase (InterPro:IPR0048…	0.00155	0.00956628	yes
gene:VIT_13s0019g05250	13:7065102-7070875	2.72259	0.904507	-1.58978	TCA / org transformation.other organic acid transformatons.cyt MDH	(o48902|mdhp_medsa : 743.0) Malate dehydrogenase [NADP], chloroplast precursor (EC 1.1.1.82) (NADP-MDH) - Medicago sativa (Alfalfa) & (at5g58330 : 717.0) lactate/malate dehydrogenase family protein; FUNCTIONS IN: in 6 functions; INVOLVED IN: in 6 processes; LOCATED IN: thylakoid, mitochondrion, apoplast, chloroplast; EXPRESSED IN: 23 plant structures; EXPRESSED DURING: 14 growth stages; CONTAINS …	5e-05	0.000462191	yes
gene:VIT_09s0002g05930	9:5746262-5749074	637.267	211.877	-1.58867	not assigned.unknown	(at5g11420 : 538.0) FUNCTIONS IN: molecular_function unknown; INVOLVED IN: biological_process unknown; LOCATED IN: cell wall, plant-type cell wall; EXPRESSED IN: 23 plant structures; EXPRESSED DURING: 13 growth stages; CONTAINS InterPro DOMAIN/s: Protein of unknown function DUF642 (InterPro:IPR006946), Galactose-binding domain-like (InterPro:IPR008979); BEST Arabidopsis thaliana protein match is:…	5e-05	0.000462191	yes
gene:VIT_07s0141g00060	7:26729-38544	28.0464	9.36576	-1.58235	secondary metabolism.wax	(at1g04220 : 471.0) Encodes KCS2, a member of the 3-ketoacyl-CoA synthase family involved in the biosynthesis of VLCFA (very long chain fatty acids).; 3-ketoacyl-CoA synthase 2 (KCS2); FUNCTIONS IN: fatty acid elongase activity; INVOLVED IN: response to wounding, response to osmotic stress, suberin biosynthetic process; LOCATED IN: membrane; EXPRESSED IN: 17 plant structures; EXPRESSED DURING: 6 …	5e-05	0.000462191	yes
gene:VIT_07s0005g02550	7:4884902-4889305	16.0866	5.3771	-1.58096	RNA.regulation of transcription.Aux/IAA family	(at3g62100 : 149.0) Encodes a member of the Aux/IAA family of proteins implicated in auxin signaling. IAA30 lacks the conserved degron (domain II) found in many family members. IAA30 transcripts are induced by auxin treatment and accumulate preferentially in the quiescent center cells of the root meristem. Overexpression of IAA30 leads to defects in gravitropism, root development, root meristem m…	5e-05	0.000462191	yes
gene:VIT_12s0028g00320	12:931773-932592	112.966	37.8947	-1.57582	PS.lightreaction.photosystem II.LHC-II	(p12333|cb2a_spiol : 463.0) Chlorophyll a-b binding protein, chloroplast precursor (LHCII type I CAB) (LHCP) - Spinacia oleracea (Spinach) & (at2g34430 : 433.0) Photosystem II type I chlorophyll a/b-binding protein; light-harvesting chlorophyll-protein complex II subunit B1 (LHB1B1); FUNCTIONS IN: chlorophyll binding; INVOLVED IN: photosynthesis, light harvesting in photosystem II, photosynthesis…	5e-05	0.000462191	yes
gene:VIT_09s0002g06300	9:6227062-6228382	2.9624	0.994282	-1.57504	not assigned.unknown	(original description: no original description)	5e-05	0.000462191	yes
gene:VIT_03s0038g03980	3:2899717-2901764	18.6898	6.27307	-1.575	not assigned.unknown	(loc_os08g40060.1 : 132.0) no description available & (at4g35320 : 100.0) unknown protein; BEST Arabidopsis thaliana protein match is: unknown protein (TAIR:AT2G17300.1); Has 30201 Blast hits to 17322 proteins in 780 species: Archae - 12; Bacteria - 1396; Metazoa - 17338; Fungi - 3422; Plants - 5037; Viruses - 0; Other Eukaryotes - 2996 (source: NCBI BLink). & (reliability: 200.0) & (original des…	5e-05	0.000462191	yes
gene:VIT_17s0000g03990	17:4010085-4011979	145.837	49.2376	-1.56653	protein.degradation.aspartate protease	(at3g18490 : 499.0) Eukaryotic aspartyl protease family protein; FUNCTIONS IN: aspartic-type endopeptidase activity; INVOLVED IN: proteolysis; EXPRESSED IN: 22 plant structures; EXPRESSED DURING: 14 growth stages; CONTAINS InterPro DOMAIN/s: Peptidase aspartic (InterPro:IPR021109), Peptidase aspartic, catalytic (InterPro:IPR009007), Peptidase A1 (InterPro:IPR001461), Peptidase aspartic, active si…	5e-05	0.000462191	yes
gene:VIT_00s0187g00160	Un:9111160-9112754	290.014	97.9909	-1.5654	not assigned.unknown	no hits & (original description: no original description)	5e-05	0.000462191	yes
gene:VIT_19s0090g01650	19:7709650-7714248	1.46221	0.495762	-1.56043	development.unspecified	(at5g55540 : 1831.0) Encodes a large plant-specific protein of unknown function, with conserved domains also found in a variety of signaling proteins, In trn mutants, the leaf venation network had a severely reduced complexity: incomplete loops, no tertiary or quaternary veins, and vascular islands. The leaf laminas were asymmetric and narrow because of a severely reduced cell number. TRN1 is req…	5e-05	0.000462191	yes
gene:VIT_01s0137g00560	1:7047846-7050240	1.23212	0.417866	-1.56004	misc.cytochrome P450	(at3g26300 : 537.0) putative cytochrome P450; "cytochrome P450, family 71, subfamily B, polypeptide 34" (CYP71B34); FUNCTIONS IN: electron carrier activity, monooxygenase activity, iron ion binding, oxygen binding, heme binding; INVOLVED IN: oxidation reduction; LOCATED IN: endomembrane system; EXPRESSED IN: 22 plant structures; EXPRESSED DURING: 13 growth stages; CONTAINS InterPro DOMAIN/s: Cyto…	0.00775	0.0364651	yes
gene:VIT_02s0025g01600	2:1539436-1540047	4.58827	1.55657	-1.55958	not assigned.no ontology	(at4g23930 : 162.0) Late embryogenesis abundant (LEA) hydroxyproline-rich glycoprotein family; FUNCTIONS IN: molecular_function unknown; INVOLVED IN: biological_process unknown; LOCATED IN: endomembrane system; EXPRESSED IN: 11 plant structures; EXPRESSED DURING: 6 growth stages; CONTAINS InterPro DOMAIN/s: Late embryogenesis abundant protein, group 2 (InterPro:IPR004864); BEST Arabidopsis thalia…	0.0074	0.03515	yes
gene:VIT_19s0015g02050	19:11236193-11240752	1.63553	0.554973	-1.55927	misc.cytochrome P450	(at3g14690 : 576.0) putative cytochrome P450; "cytochrome P450, family 72, subfamily A, polypeptide 15" (CYP72A15); FUNCTIONS IN: electron carrier activity, monooxygenase activity, iron ion binding, oxygen binding, heme binding; INVOLVED IN: response to cyclopentenone; LOCATED IN: endomembrane system; EXPRESSED IN: 22 plant structures; EXPRESSED DURING: 13 growth stages; CONTAINS InterPro DOMAIN/…	0.00135	0.00853686	yes
gene:VIT_17s0000g09800	17:11674727-11675129	438.789	148.948	-1.55872	not assigned.unknown	no hits & (original description: no original description)	5e-05	0.000462191	yes
gene:VIT_18s0001g00210	18:1227118-1228794	12.67	4.30448	-1.55751	not assigned.unknown	(at4g35190 : 336.0) Putative lysine decarboxylase family protein; CONTAINS InterPro DOMAIN/s: Conserved hypothetical protein CHP00730 (InterPro:IPR005269); BEST Arabidopsis thaliana protein match is: lysine decarboxylase family protein (TAIR:AT2G37210.1); Has 30201 Blast hits to 17322 proteins in 780 species: Archae - 12; Bacteria - 1396; Metazoa - 17338; Fungi - 3422; Plants - 5037; Viruses - 0;…	5e-05	0.000462191	yes
gene:VIT_08s0007g05210	8:19122975-19127607	20.8095	7.08139	-1.55513	transport.amino acids	(at2g41190 : 560.0) Transmembrane amino acid transporter family protein; FUNCTIONS IN: amino acid transmembrane transporter activity; INVOLVED IN: amino acid transport; LOCATED IN: plasma membrane, membrane; EXPRESSED IN: 24 plant structures; EXPRESSED DURING: 13 growth stages; CONTAINS InterPro DOMAIN/s: Amino acid transporter, transmembrane (InterPro:IPR013057); BEST Arabidopsis thaliana protei…	5e-05	0.000462191	yes
gene:VIT_01s0026g02030	1:11409314-11410189	37.1583	12.6569	-1.55376	not assigned.unknown	no hits & (original description: no original description)	5e-05	0.000462191	yes
gene:VIT_18s0001g07840	18:6286072-6286476	92.0009	31.4257	-1.5497	not assigned.unknown	no hits & (original description: no original description)	5e-05	0.000462191	yes
gene:VIT_13s0019g02910	13:4104694-4106777	6.69296	2.28724	-1.54904	misc.UDP glucosyl and glucoronyl transferases	(loc_os07g30330.1 : 400.0) no description available & (at1g22400 : 368.0) UGT85A1; FUNCTIONS IN: in 6 functions; INVOLVED IN: metabolic process; LOCATED IN: cellular_component unknown; EXPRESSED IN: 22 plant structures; EXPRESSED DURING: 10 growth stages; CONTAINS InterPro DOMAIN/s: UDP-glucuronosyl/UDP-glucosyltransferase (InterPro:IPR002213); BEST Arabidopsis thaliana protein match is: UDP-gluc…	5e-05	0.000462191	yes
gene:VIT_07s0151g00610	7:1004520-1012150	10.0517	3.43794	-1.54781	not assigned.unknown	no hits & (original description: no original description)	5e-05	0.000462191	yes
gene:VIT_01s0026g02190	1:11599829-11601712	96.0852	32.9107	-1.54576	hormone metabolism.abscisic acid.induced-regulated-responsive-activated	(at1g74520 : 231.0) Part of the AtHVA22a family. Protein expression is ABA- and stress-inducible.; HVA22 homologue A (HVA22A); FUNCTIONS IN: molecular_function unknown; INVOLVED IN: response to water deprivation, response to cold, hyperosmotic salinity response, response to abscisic acid stimulus; LOCATED IN: endomembrane system; EXPRESSED IN: 23 plant structures; EXPRESSED DURING: 13 growth stag…	5e-05	0.000462191	yes
gene:VIT_18s0001g09540	18:7968576-7971244	2.188	0.749706	-1.54522	RNA.regulation of transcription.MADS box transcription factor family	(loc_os06g11970.1 : 172.0) no description available & (at1g22130 : 159.0) Encodes a member of the MIKC (MADS box, Keratin binding domain, and C terminal domain containing )family of transcriptional regulators. AGL104 is expressed in pollen.It forms heterodimers with other MICK family members (AGL65 and AGL30). Involved in late stages of pollen development and pollen tube growth.; AGAMOUS-like 104…	0.00295	0.0165044	yes
gene:VIT_04s0044g00620	4:21549232-21550687	3.87624	1.33165	-1.54145	not assigned.unknown	(original description: no original description)	5e-05	0.000462191	yes
gene:VIT_00s0665g00030	Un:33821816-33826389	28.5904	9.83855	-1.53901	not assigned.unknown	(at4g39900 : 197.0) unknown protein; Has 30201 Blast hits to 17322 proteins in 780 species: Archae - 12; Bacteria - 1396; Metazoa - 17338; Fungi - 3422; Plants - 5037; Viruses - 0; Other Eukaryotes - 2996 (source: NCBI BLink). & (reliability: 394.0) & (original description: no original description)	5e-05	0.000462191	yes
gene:VIT_08s0056g00800	8:1264741-1266497	8.58599	2.9591	-1.53682	RNA.regulation of transcription.MYB domain transcription factor family	(at1g08810 : 284.0) putative transcription factor of the R2R3-MYB gene family. Transcript increases under conditions that promote stomatal opening (white and blue light, abi1-1 mutation) and decreases under conditions that trigger stomatal closure (ABA, desiccation, darkness), with the exception of elevated CO2. Expressed exclusively in guard cells of all tissues. It is required for light-induced…	5e-05	0.000462191	yes
gene:VIT_04s0008g04020	4:3367582-3369097	2.82016	0.972236	-1.5364	stress.abiotic.drought/salt	(gnl|cdd|66831 : 180.0) no description available & (at5g25610 : 148.0) responsive to dehydration 22 (RD22) mediated by ABA; RESPONSIVE TO DESSICATION 22 (RD22); FUNCTIONS IN: nutrient reservoir activity; INVOLVED IN: response to desiccation, response to salt stress, response to abscisic acid stimulus; LOCATED IN: endomembrane system; EXPRESSED IN: 21 plant structures; EXPRESSED DURING: 13 growth …	0.00085	0.00569227	yes
gene:VIT_13s0019g04910	13:6603764-6608486	44.377	15.3192	-1.53447	cell wall.degradation.pectate lyases and polygalacturonases	(at3g53190 : 591.0) Pectin lyase-like superfamily protein; CONTAINS InterPro DOMAIN/s: Pectin lyase fold/virulence factor (InterPro:IPR011050), AmbAllergen (InterPro:IPR018082), Pectate lyase/Amb allergen (InterPro:IPR002022), Pectin lyase fold (InterPro:IPR012334); BEST Arabidopsis thaliana protein match is: Pectin lyase-like superfamily protein (TAIR:AT5G04310.1); Has 1735 Blast hits to 1728 pr…	5e-05	0.000462191	yes
gene:VIT_16s0098g01520	16:21691631-21695337	8.27216	2.85861	-1.53295	not assigned.no ontology	(gnl|cdd|35504 : 600.0) no description available & (at5g24320 : 595.0) Transducin/WD40 repeat-like superfamily protein; CONTAINS InterPro DOMAIN/s: WD40 repeat 2 (InterPro:IPR019782), WD40 repeat, conserved site (InterPro:IPR019775), WD40 repeat (InterPro:IPR001680), G-protein beta WD-40 repeat, region (InterPro:IPR020472), WD40 repeat-like-containing domain (InterPro:IPR011046), WD40-repeat-cont…	5e-05	0.000462191	yes
gene:VIT_14s0030g01750	14:6616293-6629663	13.6584	4.72513	-1.53137	not assigned.unknown	no hits & (original description: no original description)	5e-05	0.000462191	yes
gene:VIT_16s0050g01660	16:18554673-18556316	4.2318	1.46508	-1.5303	misc.UDP glucosyl and glucoronyl transferases	(at3g16520 : 434.0) UDP-glucosyl transferase 88A1 (UGT88A1); FUNCTIONS IN: in 6 functions; INVOLVED IN: metabolic process; LOCATED IN: cellular_component unknown; EXPRESSED IN: 22 plant structures; EXPRESSED DURING: 13 growth stages; CONTAINS InterPro DOMAIN/s: UDP-glucuronosyl/UDP-glucosyltransferase (InterPro:IPR002213); BEST Arabidopsis thaliana protein match is: UDP-glucosyl transferase 72B3 …	5e-05	0.000462191	yes
gene:VIT_05s0094g00920	5:24256904-24266268	33.2526	11.5263	-1.52853	not assigned.no ontology.formin homology 2 domain-containing protein	(at3g25500 : 598.0) Poly-L-proline-containing (PLP) protein that form part of the signal-transduction cascade that leads to rearrangement of the actin cytoskeleton. AFH1 is a nonprocessive formin that moves from the barbered end to the side of an actin filament after the nucleation event.; formin homology 1 (AFH1); FUNCTIONS IN: actin binding, protein binding, actin filament binding; INVOLVED IN:…	5e-05	0.000462191	yes
gene:VIT_07s0031g02200	7:18347894-18351179	228.564	79.3296	-1.52667	transport.misc	(at2g17500 : 464.0) Auxin efflux carrier family protein; FUNCTIONS IN: auxin:hydrogen symporter activity; INVOLVED IN: auxin polar transport, transmembrane transport; LOCATED IN: endomembrane system, integral to membrane; EXPRESSED IN: 19 plant structures; EXPRESSED DURING: 13 growth stages; CONTAINS InterPro DOMAIN/s: Auxin efflux carrier (InterPro:IPR004776); BEST Arabidopsis thaliana protein m…	5e-05	0.000462191	yes
gene:VIT_18s0041g00480	18:24949975-24953370	3.99795	1.38809	-1.52616	transport.peptides and oligopeptides	(at1g22570 : 139.0) Major facilitator superfamily protein; FUNCTIONS IN: transporter activity; INVOLVED IN: oligopeptide transport; LOCATED IN: membrane; EXPRESSED IN: 17 plant structures; EXPRESSED DURING: 10 growth stages; CONTAINS InterPro DOMAIN/s: PTR2 family proton/oligopeptide symporter, conserved site (InterPro:IPR018456), Oligopeptide transporter (InterPro:IPR000109), Major facilitator s…	0.00055	0.00393294	yes
gene:VIT_12s0028g02590	12:3366292-3367561	8.86428	3.08634	-1.5221	RNA.regulation of transcription.bZIP transcription factor family	(at3g58120 : 264.0) Encodes a member of the BZIP family of transcription factors. Forms heterodimers with the related protein AtbZIP34. Binds to G-boxes in vitro and is localized to the nucleus in onion epidermal cells.; BZIP61; FUNCTIONS IN: DNA binding, transcription activator activity, sequence-specific DNA binding transcription factor activity; INVOLVED IN: regulation of transcription, DNA-de…	5e-05	0.000462191	yes
gene:VIT_06s0061g00680	6:18188289-18189909	1.61304	0.562746	-1.51923	not assigned.unknown	(gnl|cdd|71235 : 180.0) no description available & (ipr012862 : 155.11717) Protein of unknown function DUF1635 & (at5g22930 : 132.0) Protein of unknown function (DUF1635); CONTAINS InterPro DOMAIN/s: Protein of unknown function DUF1635 (InterPro:IPR012862); BEST Arabidopsis thaliana protein match is: Protein of unknown function (DUF1635) (TAIR:AT3G44940.1); Has 97 Blast hits to 97 proteins in 15 …	0.002	0.0118587	yes
gene:VIT_05s0051g00670	5:11589342-11591102	1.63825	0.571873	-1.51839	hormone metabolism.abscisic acid.synthesis-degradation.synthesis.9-cis-epoxycarotenoid dioxygenase	(at3g24220 : 720.0) A member of gene NCED-related gene family, encodes 9-cis-epoxycarotenoid dioxygenase, a key enzyme in the biosynthesis of abscisic acid. The expression of this gene declines during the first 12h of imbibition.; nine-cis-epoxycarotenoid dioxygenase 6 (NCED6); CONTAINS InterPro DOMAIN/s: Carotenoid oxygenase (InterPro:IPR004294); BEST Arabidopsis thaliana protein match is: nine-…	0.0005	0.00360833	yes
gene:VIT_05s0094g01570	5:24844183-24849789	17.7847	6.21526	-1.51675	stress.biotic.signalling.MLO-like	(ipr004326 : 1500.0) Mlo-related protein & (gnl|cdd|66748 : 629.0) no description available & (at4g02600 : 617.0) A member of a large family of seven-transmembrane domain proteins specific to plants, homologs of the barley mildew resistance locus o (MLO) protein. The Arabidopsis genome contains 15 genes encoding MLO proteins, with localization in plasma membrane. Phylogenetic analysis revealed fo…	5e-05	0.000462191	yes
gene:VIT_16s0039g00230	16:105682-107912	1.82828	0.639063	-1.51646	signalling.receptor kinases.leucine rich repeat III	(loc_os10g35040.1 : 434.0) no description available & (at1g68400 : 345.0) leucine-rich repeat transmembrane protein kinase family protein; FUNCTIONS IN: protein serine/threonine kinase activity, kinase activity, ATP binding; INVOLVED IN: transmembrane receptor protein tyrosine kinase signaling pathway, protein amino acid phosphorylation; LOCATED IN: endomembrane system; EXPRESSED IN: 21 plant str…	0.0003	0.00231638	yes
gene:VIT_13s0019g01650	13:3120579-3122163	73.1085	25.5601	-1.51614	cell wall.modification	(at2g39700 : 445.0) putative expansin. Naming convention from the Expansin Working Group (Kende et al, 2004. Plant Mol Bio). Involved in the formation of nematode-induced syncytia in roots of Arabidopsis thaliana.; expansin A4 (EXPA4); CONTAINS InterPro DOMAIN/s: Barwin-related endoglucanase (InterPro:IPR009009), Pollen allergen, N-terminal (InterPro:IPR014734), Expansin (InterPro:IPR002963), Rar…	5e-05	0.000462191	yes
gene:VIT_14s0108g00400	14:29164815-29166309	22.8632	7.99949	-1.51505	redox.glutaredoxins	(at3g28850 : 354.0) Glutaredoxin family protein; FUNCTIONS IN: electron carrier activity, protein disulfide oxidoreductase activity; INVOLVED IN: N-terminal protein myristoylation, cell redox homeostasis; LOCATED IN: plasma membrane; EXPRESSED IN: 24 plant structures; EXPRESSED DURING: 15 growth stages; CONTAINS InterPro DOMAIN/s: Thioredoxin fold (InterPro:IPR012335), Glutaredoxin (InterPro:IPR0…	5e-05	0.000462191	yes
gene:VIT_02s0087g00190	2:17393645-17407169	1.7572	0.615406	-1.51367	cell.vesicle transport	(loc_os03g16000.1 : 376.0) no description available & (at4g34660 : 324.0) SH3 domain-containing protein; FUNCTIONS IN: clathrin binding; INVOLVED IN: biological_process unknown; EXPRESSED IN: 23 plant structures; EXPRESSED DURING: 14 growth stages; CONTAINS InterPro DOMAIN/s: Src homology-3 domain (InterPro:IPR001452); BEST Arabidopsis thaliana protein match is: SH3 domain-containing protein (TAI…	0.0013	0.00826515	yes
gene:VIT_05s0020g03880	5:5537422-5545199	3.80641	1.33385	-1.51283	RNA.regulation of transcription.CPP(Zn),CPP1-related transcription factor family	(at3g22780 : 435.0) putative DNA binding protein (tso1) mRNA, tso1-3 allele,; CHINESE FOR 'UGLY' (TSO1); CONTAINS InterPro DOMAIN/s: Tesmin/TSO1-like, CXC (InterPro:IPR005172); BEST Arabidopsis thaliana protein match is: TESMIN/TSO1-like CXC 2 (TAIR:AT4G14770.1); Has 1209 Blast hits to 687 proteins in 91 species: Archae - 0; Bacteria - 0; Metazoa - 404; Fungi - 6; Plants - 347; Viruses - 0; Other…	5e-05	0.000462191	yes
gene:VIT_03s0038g04110	3:2980542-2983436	6.89588	2.41825	-1.51177	RNA.regulation of transcription.putative transcription regulator	(at4g35390 : 148.0) AT-hook protein of GA feedback 1 (AGF1); CONTAINS InterPro DOMAIN/s: Protein of unknown function DUF296 (InterPro:IPR005175), Predicted AT-hook DNA-binding (InterPro:IPR014476); BEST Arabidopsis thaliana protein match is: Predicted AT-hook DNA-binding family protein (TAIR:AT1G76500.1); Has 970 Blast hits to 959 proteins in 100 species: Archae - 2; Bacteria - 77; Metazoa - 47; …	5e-05	0.000462191	yes
gene:VIT_10s0071g00860	10:17401318-17403115	3.02092	1.05995	-1.511	stress.biotic.PR-proteins	(at5g23400 : 617.0) Leucine-rich repeat (LRR) family protein; INVOLVED IN: signal transduction, defense response; LOCATED IN: cell wall; EXPRESSED IN: 17 plant structures; EXPRESSED DURING: 10 growth stages; CONTAINS InterPro DOMAIN/s: Leucine-rich repeat-containing N-terminal domain, type 2 (InterPro:IPR013210), Leucine-rich repeat (InterPro:IPR001611); BEST Arabidopsis thaliana protein match is…	5e-05	0.000462191	yes
gene:VIT_15s0021g01280	15:11420868-11422063	14.4056	5.05795	-1.51001	cell.cycle	(at2g44740 : 261.0) cyclin p4;1 (CYCP4;1); CONTAINS InterPro DOMAIN/s: Negative regulatory factor PREG (InterPro:IPR012389), Cyclin-like (InterPro:IPR011028), Cyclin, N-terminal (InterPro:IPR006671), Cyclin (InterPro:IPR006670); BEST Arabidopsis thaliana protein match is: CYCLIN P4;2 (TAIR:AT5G61650.1); Has 1474 Blast hits to 1416 proteins in 218 species: Archae - 0; Bacteria - 18; Metazoa - 247;…	5e-05	0.000462191	yes
gene:VIT_14s0171g00180	14:26033078-26038393	1.54747	0.547353	-1.49936	signalling.receptor kinases.leucine rich repeat VI	(at5g14210 : 820.0) Leucine-rich repeat protein kinase family protein; FUNCTIONS IN: protein serine/threonine kinase activity, protein kinase activity, ATP binding; INVOLVED IN: transmembrane receptor protein tyrosine kinase signaling pathway, protein amino acid phosphorylation; LOCATED IN: mitochondrion; EXPRESSED IN: 22 plant structures; EXPRESSED DURING: 13 growth stages; CONTAINS InterPro DOM…	5e-05	0.000462191	yes
gene:VIT_14s0066g00250	14:26792508-26794228	39.8016	14.1159	-1.49551	misc.GDSL-motif lipase	(at5g14450 : 506.0) GDSL-like Lipase/Acylhydrolase superfamily protein; FUNCTIONS IN: hydrolase activity, acting on ester bonds, carboxylesterase activity; INVOLVED IN: lipid metabolic process; LOCATED IN: plant-type cell wall; EXPRESSED IN: 21 plant structures; EXPRESSED DURING: 13 growth stages; CONTAINS InterPro DOMAIN/s: Lipase, GDSL (InterPro:IPR001087); BEST Arabidopsis thaliana protein mat…	5e-05	0.000462191	yes
gene:VIT_18s0001g06280	18_random:4716798-4722235	4.78967	1.69953	-1.49479	stress.biotic.PR-proteins	(at5g45250 : 129.0) RPS4 belongs to the Toll/interleukin-1 receptor (TIR)-nucleotide binding site (NBS)-Leu-rich repeat (LRR) class of disease resistance (R ) genes. Confers specific resistance to Pseudomonas syringae pv. tomato carrying the avirulence gene AvrRPS4. Produces alternative transcripts with truncated open reading frames.; RESISTANT TO P. SYRINGAE 4 (RPS4); CONTAINS InterPro DOMAIN/s:…	5e-05	0.000462191	yes
gene:VIT_11s0103g00550	11:16593914-16604330	25.6607	9.12437	-1.49176	protein.degradation.subtilases	(at4g30020 : 1307.0) PA-domain containing subtilase family protein; FUNCTIONS IN: identical protein binding, serine-type endopeptidase activity; INVOLVED IN: proteolysis, negative regulation of catalytic activity; LOCATED IN: endomembrane system, cell wall, membrane; EXPRESSED IN: 20 plant structures; EXPRESSED DURING: 13 growth stages; CONTAINS InterPro DOMAIN/s: Protease-associated PA (InterPro…	5e-05	0.000462191	yes
gene:VIT_15s0046g02080	15:18878377-18879040	26.2894	9.37075	-1.48824	not assigned.unknown	(at2g46150 : 190.0) Late embryogenesis abundant (LEA) hydroxyproline-rich glycoprotein family; FUNCTIONS IN: molecular_function unknown; INVOLVED IN: biological_process unknown; LOCATED IN: plasma membrane; EXPRESSED IN: 15 plant structures; EXPRESSED DURING: 7 growth stages; CONTAINS InterPro DOMAIN/s: Late embryogenesis abundant protein, group 2 (InterPro:IPR004864); BEST Arabidopsis thaliana p…	5e-05	0.000462191	yes
gene:VIT_13s0067g02930	13:1578657-1580497	105.546	37.6214	-1.48824	cell wall.modification	(at2g40610 : 374.0) member of Alpha-Expansin Gene Family. Naming convention from the Expansin Working Group (Kende et al, 2004. Plant Mol Bio). Involved in the formation of nematode-induced syncytia in roots of Arabidopsis thaliana.; expansin A8 (EXPA8); INVOLVED IN: plant-type cell wall modification involved in multidimensional cell growth, syncytium formation, unidimensional cell growth, plant-…	5e-05	0.000462191	yes
gene:VIT_08s0058g00290	8:9147573-9149192	1.73975	0.62173	-1.48452	signalling.receptor kinases.misc	(at5g01560 : 449.0) Encodes LecRKA4.3, a member of the lectin receptor kinase subfamily A4 (LecRKA4.1 At5g01540; LecRKA4.2 At5g01550; LecRKA4.3 At5g01560). Together with other members of the subfamily, functions redundantly in the negative regulation of ABA response in seed germination.; lectin receptor kinase a4.3 (LECRKA4.3); FUNCTIONS IN: kinase activity; INVOLVED IN: abscisic acid mediated si…	0.0019	0.0113558	yes
gene:VIT_06s0009g03420	6:16678360-16680182	1.39381	0.498435	-1.48355	not assigned.no ontology.C2 domain-containing protein	(at5g12300 : 270.0) Calcium-dependent lipid-binding (CaLB domain) family protein; CONTAINS InterPro DOMAIN/s: C2 calcium/lipid-binding domain, CaLB (InterPro:IPR008973), C2 calcium-dependent membrane targeting (InterPro:IPR000008); BEST Arabidopsis thaliana protein match is: Calcium-dependent lipid-binding (CaLB domain) family protein (TAIR:AT5G55530.2); Has 30201 Blast hits to 17322 proteins in …	0.001	0.00653715	yes
gene:VIT_18s0122g00330	18:325075-327399	15.7263	5.62524	-1.48319	not assigned.unknown	(at2g33570 : 617.0) Domain of unknown function (DUF23); CONTAINS InterPro DOMAIN/s: Protein of unknown function DUF23 (InterPro:IPR008166); BEST Arabidopsis thaliana protein match is: Domain of unknown function (DUF23) (TAIR:AT5G44670.1); Has 195 Blast hits to 195 proteins in 24 species: Archae - 2; Bacteria - 7; Metazoa - 43; Fungi - 0; Plants - 139; Viruses - 0; Other Eukaryotes - 4 (source: NC…	5e-05	0.000462191	yes
gene:VIT_01s0137g00360	1:6886600-6888081	9.03065	3.23281	-1.48204	not assigned.no ontology	(at1g24530 : 441.0) Transducin/WD40 repeat-like superfamily protein; FUNCTIONS IN: nucleotide binding; INVOLVED IN: biological_process unknown; LOCATED IN: plasma membrane, heterotrimeric G-protein complex; EXPRESSED IN: 24 plant structures; EXPRESSED DURING: 14 growth stages; CONTAINS InterPro DOMAIN/s: WD40 repeat 2 (InterPro:IPR019782), WD40 repeat-like-containing domain (InterPro:IPR011046), …	5e-05	0.000462191	yes
gene:VIT_19s0014g01060	19:1119856-1123798	15.9965	5.73344	-1.48028	secondary metabolism.isoprenoids.terpenoids	(ipr008949 : 1500.0) Terpenoid synthase & (gnl|cdd|29478 : 671.0) no description available & (p93665|dcs1_goshi : 523.0) (+)-delta-cadinene synthase (EC 4.2.3.13) (D-cadinene synthase) - Gossypium hirsutum (Upland cotton) & (at5g23960 : 377.0) Encodes a sesquiterpene synthase involved in generating all of the group A sesquiterpenes found in the Arabidopsis floral volatile blend. Strongly expresse…	5e-05	0.000462191	yes
gene:VIT_08s0007g02790	8:16840870-16844494	8.09523	2.90278	-1.47964	not assigned.unknown	(at3g11590 : 482.0) unknown protein; LOCATED IN: plasma membrane; EXPRESSED IN: 22 plant structures; EXPRESSED DURING: 13 growth stages; BEST Arabidopsis thaliana protein match is: unknown protein (TAIR:AT5G22310.1); Has 22320 Blast hits to 15179 proteins in 1213 species: Archae - 372; Bacteria - 2307; Metazoa - 10906; Fungi - 1700; Plants - 1146; Viruses - 65; Other Eukaryotes - 5824 (source: NC…	5e-05	0.000462191	yes
gene:VIT_05s0049g00330	5:7382456-7384240	1.62259	0.582672	-1.47754	redox.ascorbate and glutathione	(at1g06620 : 377.0) encodes a protein whose sequence is similar to a 2-oxoglutarate-dependent dioxygenase; 2-oxoglutarate (2OG) and Fe(II)-dependent oxygenase superfamily protein; CONTAINS InterPro DOMAIN/s: Oxoglutarate/iron-dependent oxygenase (InterPro:IPR005123); BEST Arabidopsis thaliana protein match is: 2-oxoglutarate (2OG) and Fe(II)-dependent oxygenase superfamily protein (TAIR:AT3G61400…	0.00305	0.0169715	yes
gene:VIT_07s0031g00750	7:16911063-16912860	2.78877	1.00225	-1.47639	transport.misc	(at1g58340 : 440.0) ZF14; FUNCTIONS IN: antiporter activity, drug transmembrane transporter activity, transporter activity; INVOLVED IN: response to nematode; LOCATED IN: membrane; EXPRESSED IN: 16 plant structures; EXPRESSED DURING: 4 anthesis, F mature embryo stage, petal differentiation and expansion stage, E expanded cotyledon stage, D bilateral stage; CONTAINS InterPro DOMAIN/s: Multi antimi…	5e-05	0.000462191	yes
gene:VIT_14s0066g01850	14:28160793-28161995	78.8395	28.3724	-1.47443	misc.peroxidases	(at3g28200 : 432.0) Peroxidase superfamily protein; FUNCTIONS IN: protein binding, peroxidase activity; INVOLVED IN: oxidation reduction, response to oxidative stress; LOCATED IN: plant-type cell wall; EXPRESSED IN: 22 plant structures; EXPRESSED DURING: 13 growth stages; CONTAINS InterPro DOMAIN/s: Haem peroxidase (InterPro:IPR010255), Plant peroxidase (InterPro:IPR000823), Peroxidases heam-liga…	5e-05	0.000462191	yes
gene:VIT_02s0154g00080	2:4870559-4875244	49.3945	17.82	-1.47085	development.unspecified	(at4g12420 : 906.0) Encodes a protein of unknown function involved in directed root tip growth. It is a member of 19-member gene family and is distantly related structurally to the multiple-copper oxidases ascorbate oxidase and laccase, though it lacks the copper-binding domains. The protein is glycosylated and GPI-anchored. It is localized to the plasma membrane and the cell wall. The gene is ex…	5e-05	0.000462191	yes
gene:VIT_08s0007g00330	8:14633088-14634214	251.4	90.7851	-1.46946	not assigned.unknown	no hits & (original description: no original description)	5e-05	0.000462191	yes
gene:VIT_18s0001g09630	18:8035031-8035645	15.41	5.56537	-1.46932	not assigned.unknown	no hits & (original description: no original description)	5e-05	0.000462191	yes
gene:VIT_10s0071g00390	10:16725582-16727341	3.04834	1.10139	-1.46869	hormone metabolism.abscisic acid.induced-regulated-responsive-activated	(at5g08350 : 234.0) GRAM domain-containing protein / ABA-responsive protein-related; CONTAINS InterPro DOMAIN/s: GRAM (InterPro:IPR004182); BEST Arabidopsis thaliana protein match is: GRAM domain-containing protein / ABA-responsive protein-related (TAIR:AT5G23370.1); Has 358 Blast hits to 358 proteins in 24 species: Archae - 0; Bacteria - 0; Metazoa - 0; Fungi - 0; Plants - 358; Viruses - 0; Othe…	5e-05	0.000462191	yes
gene:VIT_06s0004g05770	6:6524200-6524870	8.41799	3.04202	-1.46845	stress.abiotic.heat	(p02519|hsp11_soybn : 145.0) 17.3 kDa class I heat shock protein (HSP 17.3) - Glycine max (Soybean) & (at2g29500 : 141.0) HSP20-like chaperones superfamily protein; CONTAINS InterPro DOMAIN/s: Heat shock protein Hsp20 (InterPro:IPR002068), HSP20-like chaperone (InterPro:IPR008978); BEST Arabidopsis thaliana protein match is: HSP20-like chaperones superfamily protein (TAIR:AT1G07400.1); Has 6873 B…	5e-05	0.000462191	yes
gene:VIT_18s0041g00490	18:24956047-24960107	2.67437	0.967085	-1.46748	transport.peptides and oligopeptides	(at1g22540 : 637.0) Major facilitator superfamily protein; FUNCTIONS IN: transporter activity; INVOLVED IN: oligopeptide transport; LOCATED IN: membrane; EXPRESSED IN: 22 plant structures; EXPRESSED DURING: 13 growth stages; CONTAINS InterPro DOMAIN/s: PTR2 family proton/oligopeptide symporter, conserved site (InterPro:IPR018456), Oligopeptide transporter (InterPro:IPR000109), Major facilitator s…	5e-05	0.000462191	yes
gene:VIT_17s0000g01670	17:1241791-1242459	18.4336	6.67402	-1.46571	not assigned.unknown	no hits & (original description: no original description)	5e-05	0.000462191	yes
gene:VIT_06s0004g03070	6:3815582-3818141	4.00417	1.44994	-1.46551	RNA.regulation of transcription.C2H2 zinc finger family	(loc_os01g14010.1 : 311.0) no description available & (at3g45260 : 310.0) C2H2-like zinc finger protein; FUNCTIONS IN: sequence-specific DNA binding transcription factor activity, zinc ion binding, nucleic acid binding; INVOLVED IN: regulation of transcription; LOCATED IN: intracellular; EXPRESSED IN: 13 plant structures; EXPRESSED DURING: 9 growth stages; CONTAINS InterPro DOMAIN/s: Zinc finger,…	5e-05	0.000462191	yes
gene:VIT_07s0005g00170	7:2940297-2941506	240.002	86.9081	-1.46548	not assigned.no ontology	(gnl|cdd|69288 : 305.0) no description available & (ipr008802 : 235.83127) Rubber elongation factor & (at3g05500 : 212.0) Rubber elongation factor protein (REF); INVOLVED IN: biological_process unknown; LOCATED IN: vacuole; EXPRESSED IN: 24 plant structures; EXPRESSED DURING: 15 growth stages; CONTAINS InterPro DOMAIN/s: Rubber elongation factor (InterPro:IPR008802); BEST Arabidopsis thaliana pro…	5e-05	0.000462191	yes
gene:VIT_16s0098g00820	16:21152034-21156330	27.0068	9.80984	-1.46102	misc.peroxidases	(gnl|cdd|29388 : 429.0) no description available & (loc_os03g02920.1 : 342.0) no description available & (at1g05260 : 285.0) Encodes a cold-inducible cationic peroxidase that is involved in the stress response. In response to low temperature, RCI3 transcripts accumulate in the aerial part and in roots of etiolated seedlings but only in roots of light-grown seedlings.; RARE COLD INDUCIBLE GENE 3 (…	5e-05	0.000462191	yes
gene:VIT_18s0001g05040	18:4138117-4140727	6.00332	2.18162	-1.46036	stress.abiotic.unspecified	(at4g08685 : 183.0) Encodes a protein, expressed in leaves, with similarity to pollen allergens.; SAH7; FUNCTIONS IN: molecular_function unknown; INVOLVED IN: biological_process unknown; LOCATED IN: endomembrane system; EXPRESSED IN: 22 plant structures; EXPRESSED DURING: 13 growth stages; CONTAINS InterPro DOMAIN/s: Pollen Ole e 1 allergen/extensin (InterPro:IPR006041); BEST Arabidopsis thaliana…	0.0005	0.00360833	yes
gene:VIT_02s0025g04330	2:3821898-3822797	209.368	76.174	-1.45867	stress.abiotic	(p13046|prr1_tobac : 317.0) Pathogenesis-related protein R major form precursor (Thaumatin-like protein E22) - Nicotiana tabacum (Common tobacco) & (at4g11650 : 290.0) osmotin-like protein; osmotin 34 (OSM34); INVOLVED IN: defense response to fungus, incompatible interaction, response to salt stress, defense response to bacterium, incompatible interaction, response to other organism; LOCATED IN: …	5e-05	0.000462191	yes
gene:VIT_04s0008g01820	4:1456403-1464354	5.42089	1.97303	-1.45812	signalling.receptor kinases.misc	(loc_os03g29614.1 : 212.0) no description available & (p10290|mybc_maize : 205.0) Anthocyanin regulatory C1 protein - Zea mays (Maize) & (at1g22640 : 192.0) MYB-type transcription factor (MYB3) that represses phenylpropanoid biosynthesis gene expression; myb domain protein 3 (MYB3); CONTAINS InterPro DOMAIN/s: SANT, DNA-binding (InterPro:IPR001005), Homeodomain-like (InterPro:IPR009057), Myb, DNA…	5e-05	0.000462191	yes
gene:VIT_05s0094g01300	5:24552734-24554976	725.632	264.309	-1.45701	cell wall.degradation.pectate lyases and polygalacturonases	(p48979|pglr_prupe : 535.0) Polygalacturonase precursor (EC 3.2.1.15) (PG) (Pectinase) - Prunus persica (Peach) & (at3g59850 : 482.0) Pectin lyase-like superfamily protein; FUNCTIONS IN: polygalacturonase activity; INVOLVED IN: carbohydrate metabolic process; LOCATED IN: endomembrane system; EXPRESSED IN: embryo, pedicel; EXPRESSED DURING: 4 anthesis, C globular stage; CONTAINS InterPro DOMAIN/s:…	5e-05	0.000462191	yes
gene:VIT_08s0040g02190	8:13306977-13307971	2.0649	0.752219	-1.45685	not assigned.unknown	no hits & (original description: no original description)	0.007	0.0336188	yes
gene:VIT_05s0029g00370	5:14955608-14956208	21.9537	8.01689	-1.45335	protein.degradation.cysteine protease	(loc_os04g28250.1 : 99.4) no description available & (at2g31980 : 92.0) PHYTOCYSTATIN 2 (CYS2); FUNCTIONS IN: cysteine-type endopeptidase inhibitor activity; INVOLVED IN: biological_process unknown; LOCATED IN: endomembrane system; EXPRESSED IN: 18 plant structures; EXPRESSED DURING: 11 growth stages; CONTAINS InterPro DOMAIN/s: Proteinase inhibitor I25, cystatin, conserved site (InterPro:IPR0180…	5e-05	0.000462191	yes
gene:VIT_11s0118g00310	11:5959674-5962732	20.4986	7.4879	-1.45289	lipid metabolism.glycolipid synthesis.MGDG synthase	(at5g20410 : 657.0) Encodes a type B monogalactosyldiacylglycerol (MGDG) synthase. Strongly induced by phosphate deprivation, and in non-photosynthetic tissues. Does not contribute to galactolipid synthesis under Pi-sufficient conditions but does under Pi starvation.; monogalactosyldiacylglycerol synthase 2 (MGD2); CONTAINS InterPro DOMAIN/s: Monogalactosyldiacylglycerol synthase (InterPro:IPR009…	5e-05	0.000462191	yes
gene:VIT_11s0052g01570	11:19300827-19306424	5.57823	2.03804	-1.45263	transport.misc	(loc_os06g29844.1 : 523.0) no description available & (at5g52450 : 489.0) MATE efflux family protein; FUNCTIONS IN: antiporter activity, drug transmembrane transporter activity, transporter activity; INVOLVED IN: response to nematode; LOCATED IN: plasma membrane, membrane; EXPRESSED IN: 24 plant structures; EXPRESSED DURING: 15 growth stages; CONTAINS InterPro DOMAIN/s: MATE family transporter re…	5e-05	0.000462191	yes
gene:VIT_08s0007g02280	8:16323251-16328331	1.59519	0.583906	-1.44992	signalling.phosphinositides.phosphoinositide phospholipase C	(at3g08510 : 775.0) Phosphoinositide-specific phospholipase C (PI-PLC), catalyzes hydrolysis of phosphatidylinositol 4,5-bisphosphate into inositol 1,4,5-trisphosphate and diacylglycerol.; phospholipase C 2; FUNCTIONS IN: phospholipase C activity; INVOLVED IN: signal transduction, intracellular signaling pathway, lipid metabolic process; EXPRESSED IN: 25 plant structures; EXPRESSED DURING: 15 gro…	0.0008	0.0054125	yes
gene:VIT_03s0063g00860	3:4315152-4317718	11.255	4.12158	-1.4493	protein.degradation.serine protease	(gnl|cdd|36496 : 497.0) no description available & (gnl|cdd|84781 : 467.0) no description available & (loc_os07g46350.1 : 416.0) no description available & (p52711|cbp23_horvu : 408.0) Serine carboxypeptidase II-3 precursor (EC 3.4.16.6) (CP-MII.3) [Contains: Serine carboxypeptidase II-3 chain A; Serine carboxypeptidase II-3 chain B] - Hordeum vulgare (Barley) & (at3g63470 : 406.0) serine carboxy…	5e-05	0.000462191	yes
gene:VIT_01s0011g03870	1:3531009-3533090	23.7734	8.73723	-1.4441	hormone metabolism.brassinosteroid.synthesis-degradation.sterols.DWF7	(q9zt29|sc5d_tobac : 351.0) Delta(7)-sterol-C5(6)-desaturase (EC 1.3.3.-) (Delta-7-C-5 sterol desaturase) (Delta(7)-sterol-C5-desaturase) - Nicotiana tabacum (Common tobacco) & (at3g02580 : 340.0) Brassinosteroid biosynthetic enzyme, catalyzes delta7 sterol C-5 desaturation step. Mutant has dwarf phenotype.; sterol 1 (STE1); FUNCTIONS IN: C-5 sterol desaturase activity; INVOLVED IN: sterol biosyn…	5e-05	0.000462191	yes
gene:VIT_18s0001g09910	18:8278106-8279654	27.3733	10.0676	-1.44305	amino acid metabolism.degradation.aspartate family.asparagine.L-asparaginase	(at3g16150 : 538.0) N-terminal nucleophile aminohydrolases (Ntn hydrolases) superfamily protein; CONTAINS InterPro DOMAIN/s: Peptidase T2, asparaginase 2 (InterPro:IPR000246); BEST Arabidopsis thaliana protein match is: N-terminal nucleophile aminohydrolases (Ntn hydrolases) superfamily protein (TAIR:AT5G08100.1); Has 3285 Blast hits to 3219 proteins in 891 species: Archae - 113; Bacteria - 1512;…	5e-05	0.000462191	yes
gene:VIT_00s0233g00010	Un:15962095-15962958	147.256	54.4029	-1.43657	not assigned.unknown	no hits & (original description: no original description)	5e-05	0.000462191	yes
gene:VIT_14s0068g00110	14:23806943-23824202	1.94646	0.719512	-1.43576	signalling.receptor kinases.Catharanthus roseus-like RLK1	(at3g51550 : 707.0) Encodes a synergid-expressed, plasma-membrane localized receptor-like kinase that accumulates asymetrically in the synergid membrnane at the filiform apparatus and mediates male-female gametophyte interactions during pollen tube reception.; FERONIA (FER); FUNCTIONS IN: protein kinase activity, kinase activity; INVOLVED IN: pollen tube reception, post-embryonic development, pro…	5e-05	0.000462191	yes
gene:VIT_17s0053g00040	17:14425936-14430726	22.3095	8.25191	-1.43486	transport.peptides and oligopeptides	(at3g17650 : 905.0) Arabidopsis thaliana metal-nicotianamine transporter YSL5; YELLOW STRIPE like 5 (YSL5); FUNCTIONS IN: oligopeptide transporter activity; INVOLVED IN: oligopeptide transport, transmembrane transport; LOCATED IN: plasma membrane; CONTAINS InterPro DOMAIN/s: Oligopeptide transporter OPT superfamily (InterPro:IPR004813); BEST Arabidopsis thaliana protein match is: YELLOW STRIPE li…	5e-05	0.000462191	yes
gene:VIT_13s0067g03140	13:1719392-1720803	4.02705	1.49379	-1.43075	RNA.regulation of transcription.WRKY domain transcription factor family	(at3g56400 : 145.0) member of WRKY Transcription Factor; Group III. Function as activator of SA-dependent defense genes and a repressor of JA-regulated genes. WRKY70-controlled suppression of JA-signaling is partly executed by NPR1.; WRKY DNA-binding protein 70 (WRKY70); CONTAINS InterPro DOMAIN/s: DNA-binding WRKY (InterPro:IPR003657); BEST Arabidopsis thaliana protein match is: WRKY DNA-binding…	5e-05	0.000462191	yes
gene:VIT_07s0104g00540	7:1767022-1769976	332.275	123.307	-1.43013	cell.cycle	(loc_os05g33040.3 : 225.0) no description available & (at3g63120 : 209.0) cyclin p1;1 (CYCP1;1); CONTAINS InterPro DOMAIN/s: Negative regulatory factor PREG (InterPro:IPR012389), Cyclin-like (InterPro:IPR011028), Cyclin-related (InterPro:IPR013763), Cyclin-related 2 (InterPro:IPR013922), Cyclin (InterPro:IPR006670); BEST Arabidopsis thaliana protein match is: cyclin p4;1 (TAIR:AT2G44740.1); Has 1…	5e-05	0.000462191	yes
gene:VIT_06s0004g08230	6:9015600-9017926	44.0133	16.3542	-1.42828	signalling.light	(at2g30520 : 825.0) light inducible root phototropism 2 encoding a signal transducer of the phototropic response in Arabidopsis; ROOT PHOTOTROPISM 2 (RPT2); FUNCTIONS IN: signal transducer activity; INVOLVED IN: phototropism; LOCATED IN: nucleus; EXPRESSED IN: 22 plant structures; EXPRESSED DURING: 13 growth stages; CONTAINS InterPro DOMAIN/s: NPH3 (InterPro:IPR004249), BTB/POZ (InterPro:IPR01306…	5e-05	0.000462191	yes
gene:VIT_07s0205g00030	7:15112794-15115917	4.52828	1.69037	-1.42163	protein.degradation.ubiquitin.E3.RING	(at5g49665 : 509.0) Zinc finger (C3HC4-type RING finger) family protein; FUNCTIONS IN: ubiquitin-protein ligase activity, zinc ion binding; LOCATED IN: plasma membrane; CONTAINS InterPro DOMAIN/s: Zinc finger, RING-type (InterPro:IPR001841), Zinc finger, C3HC4 RING-type (InterPro:IPR018957), von Willebrand factor, type A (InterPro:IPR002035); BEST Arabidopsis thaliana protein match is: Zinc finge…	5e-05	0.000462191	yes
gene:VIT_17s0000g06350	17:6886279-6887463	36.1393	13.525	-1.41794	PS.lightreaction.photosystem I.LHC-I	(at3g47470 : 440.0) Encodes a chlorophyll a/b-binding protein that is more similar to the PSI Cab proteins than the PSII cab proteins. The predicted protein is about 20 amino acids shorter than most known Cab proteins.; light-harvesting chlorophyll-protein complex I subunit A4 (LHCA4); FUNCTIONS IN: chlorophyll binding; INVOLVED IN: response to karrikin, photosynthesis; LOCATED IN: in 7 component…	5e-05	0.000462191	yes
gene:VIT_17s0000g01660	17:1238486-1241306	10.6404	3.98308	-1.4176	signalling.G-proteins	(gnl|cdd|35865 : 188.0) no description available & (at3g49180 : 172.0) ROOT INITIATION DEFECTIVE 3 (RID3); CONTAINS InterPro DOMAIN/s: WD40 repeat 2 (InterPro:IPR019782), WD40 repeat, conserved site (InterPro:IPR019775), WD40 repeat (InterPro:IPR001680), G-protein beta WD-40 repeat, region (InterPro:IPR020472), WD40 repeat-like-containing domain (InterPro:IPR011046), WD40-repeat-containing domain…	5e-05	0.000462191	yes
gene:VIT_06s0061g00620	6:18134299-18144785	1.35967	0.509967	-1.41478	misc.short chain dehydrogenase/reductase (SDR)	(loc_os04g44980.1 : 313.0) no description available & (at3g61220 : 298.0) NAD(P)-binding Rossmann-fold superfamily protein; CONTAINS InterPro DOMAIN/s: NAD(P)-binding domain (InterPro:IPR016040), Glucose/ribitol dehydrogenase (InterPro:IPR002347), Short-chain dehydrogenase/reductase SDR (InterPro:IPR002198); BEST Arabidopsis thaliana protein match is: NAD(P)-binding Rossmann-fold superfamily prot…	0.0002	0.00162108	yes
gene:VIT_01s0010g00590	1:15586482-15619187	1.53909	0.578233	-1.41236	misc.short chain dehydrogenase/reductase (SDR)	(at5g04900 : 466.0) Encodes a chlorophyll b reducatase involved in the degradation of chlorophyll b and LHCII (light harvesting complex II).; NYC1-like (NOL); FUNCTIONS IN: oxidoreductase activity, chlorophyll(ide) b reductase activity; INVOLVED IN: chlorophyll catabolic process, PSII associated light-harvesting complex II catabolic process; LOCATED IN: chloroplast; EXPRESSED IN: 21 plant structu…	0.0043	0.022511	yes
gene:VIT_15s0048g02490	15:16662967-16665173	7.37938	2.77283	-1.41214	secondary metabolism.phenylpropanoids.lignin biosynthesis.COMT	(at5g54160 : 386.0) A caffeic acid/5-hydroxyferulic acid O-methyltransferase. Interacts with 14-4-3 proteins in yeast 2 hybrid assay. AtOMT1 (At5g54160) encodes a flavonol 3??-O-methyltransferase that is highly active towards quercetin and myricetin. The substrate specificity identifies the enzyme as flavonol 3??-methyltransferase which replaces the former annotation of the gene to encode a caffe…	5e-05	0.000462191	yes
gene:VIT_05s0029g00060	5:14128848-14143742	15.5144	5.8308	-1.41184	RNA.regulation of transcription.G2-like transcription factor family, GARP	(at3g24120 : 337.0) Homeodomain-like superfamily protein; CONTAINS InterPro DOMAIN/s: Homeodomain-like (InterPro:IPR009057), Myb, DNA-binding (InterPro:IPR014778), HTH transcriptional regulator, Myb-type, DNA-binding (InterPro:IPR017930), Myb-like DNA-binding domain, SHAQKYF class (InterPro:IPR006447), Homeodomain-related (InterPro:IPR012287); BEST Arabidopsis thaliana protein match is: Homeodoma…	5e-05	0.000462191	yes
gene:VIT_04s0008g01510	4:1223277-1224822	1.48077	0.556715	-1.41134	stress.abiotic.heat	(q01544|hsp21_iponi : 194.0) 17.2 kDa class II heat shock protein - Ipomoea nil (Japanese morning glory) (Pharbitis nil) & (loc_os01g08860.1 : 154.0) no description available & (at5g12020 : 148.0) 17.6 kDa class II heat shock protein (HSP17.6II); CONTAINS InterPro DOMAIN/s: Heat shock protein Hsp20 (InterPro:IPR002068), HSP20-like chaperone (InterPro:IPR008978); BEST Arabidopsis thaliana protein …	0.01085	0.0482112	yes
gene:VIT_05s0062g01140	5:19813658-19814198	13.0911	4.93287	-1.40808	transport.amino acids	(at3g11900 : 108.0) encodes an amino acid transporter that transports aromatic and neutral amino acids, IAA, and 2,4-D. Expressed in all tissues with highest abundance in flowers and cauline leaves. a member of a small gene family in Arabidopsis and represents a new class of amino acid transporters.; aromatic and neutral transporter 1 (ANT1); CONTAINS InterPro DOMAIN/s: Amino acid transporter, tr…	5e-05	0.000462191	yes
gene:VIT_02s0012g00170	2:5804093-5806987	23.8406	8.98955	-1.4071	major CHO metabolism.degradation.starch.starch cleavage.beta amylase	(at4g17090 : 856.0) Encodes a beta-amylase targeted to the chloroplast. Transgenic BMY8 RNAi lines fail to accumulate maltose during cold shock suggesting that maltose accumulation coincides with BMY8 expression. Apart from maltose, the sugar content of the RNAi lines were similar to wildtype (glucose and sucrose unaffected).; chloroplast beta-amylase (CT-BMY); CONTAINS InterPro DOMAIN/s: Glycosi…	5e-05	0.000462191	yes
gene:VIT_07s0095g00680	7:13374810-13375909	4.40517	1.66206	-1.40623	not assigned.unknown	no hits & (original description: no original description)	0.0053	0.0267504	yes
gene:VIT_00s2512g00010	Un:42216591-42218614	6.52676	2.46598	-1.40421	not assigned.unknown	no hits & (original description: no original description)	5e-05	0.000462191	yes
gene:VIT_17s0000g01290	17:928708-931440	3.06813	1.16137	-1.40153	cell wall.cell wall proteins.RGP	(loc_os03g40270.1 : 667.0) no description available & (p80607|uptg_maize : 660.0) Alpha-1,4-glucan-protein synthase [UDP-forming] (EC 2.4.1.112) (UDP-glucose:protein transglucosylase) (UPTG) (Amylogenin) (Golgi-associated protein se-wap41) - Zea mays (Maize) & (at3g02230 : 654.0) reversibly glycosylated polypeptide possibly involved in plant cell wall synthesis; reversibly glycosylated polypeptid…	5e-05	0.000462191	yes
gene:VIT_01s0011g04620	1:4156421-4161365	25.5556	9.68048	-1.40049	not assigned.unknown	(at1g71110 : 649.0) unknown protein; FUNCTIONS IN: molecular_function unknown; INVOLVED IN: biological_process unknown; LOCATED IN: endomembrane system; BEST Arabidopsis thaliana protein match is: unknown protein (TAIR:AT2G12400.1); Has 173 Blast hits to 169 proteins in 21 species: Archae - 0; Bacteria - 0; Metazoa - 3; Fungi - 0; Plants - 165; Viruses - 0; Other Eukaryotes - 5 (source: NCBI BLin…	5e-05	0.000462191	yes
gene:VIT_14s0128g00600	14:3173930-3174894	513.962	194.832	-1.39943	stress.abiotic.unspecified	(at5g39120 : 251.0) RmlC-like cupins superfamily protein; FUNCTIONS IN: manganese ion binding, nutrient reservoir activity; INVOLVED IN: biological_process unknown; LOCATED IN: endomembrane system, apoplast; CONTAINS InterPro DOMAIN/s: Cupin, RmlC-type (InterPro:IPR011051), Cupin 1 (InterPro:IPR006045), RmlC-like jelly roll fold (InterPro:IPR014710), Germin (InterPro:IPR001929), Germin, manganese…	5e-05	0.000462191	yes
gene:VIT_12s0055g00800	12:14069221-14069934	19268.4	7304.76	-1.39932	misc.protease inhibitor/seed storage/lipid transfer protein (LTP) family protein	(gnl|cdd|72937 : 96.5) no description available & (loc_os03g01320.1 : 81.3) no description available & (at2g45180 : 80.9) Bifunctional inhibitor/lipid-transfer protein/seed storage 2S albumin superfamily protein; FUNCTIONS IN: lipid binding; INVOLVED IN: lipid transport; LOCATED IN: chloroplast thylakoid membrane; EXPRESSED IN: 22 plant structures; EXPRESSED DURING: 13 growth stages; CONTAINS Int…	0.0062	0.0305068	yes
gene:VIT_00s2386g00010	Un:41850291-41851180	2.64145	1.00165	-1.39896	not assigned.unknown	(gnl|cdd|66742 : 157.0) no description available & (at4g35690 : 152.0) Arabidopsis protein of unknown function (DUF241); CONTAINS InterPro DOMAIN/s: Protein of unknown function DUF241, plant (InterPro:IPR004320); BEST Arabidopsis thaliana protein match is: Arabidopsis protein of unknown function (DUF241) (TAIR:AT4G35710.1); Has 1807 Blast hits to 1807 proteins in 277 species: Archae - 0; Bacteria…	0.0057	0.028369	yes
gene:VIT_05s0049g00650	5:7682276-7682680	9.10332	3.45619	-1.39721	not assigned.unknown	(at5g43400 : 168.0) Uncharacterised conserved protein UCP015417, vWA; FUNCTIONS IN: molecular_function unknown; INVOLVED IN: biological_process unknown; LOCATED IN: chloroplast; CONTAINS InterPro DOMAIN/s: Uncharacterised conserved protein UCP015417, vWA (InterPro:IPR011205); BEST Arabidopsis thaliana protein match is: Uncharacterised conserved protein UCP015417, vWA (TAIR:AT5G43390.1); Has 1807 …	0.0025	0.0143578	yes
gene:VIT_06s0004g00070	6:173175-174251	2.63904	1.00224	-1.39679	cell wall.modification	(at2g03090 : 360.0) member of Alpha-Expansin Gene Family. Naming convention from the Expansin Working Group (Kende et al, 2004. Plant Mol Bio). Involved in the formation of nematode-induced syncytia in roots of Arabidopsis thaliana.; expansin A15 (EXPA15); INVOLVED IN: plant-type cell wall modification involved in multidimensional cell growth, syncytium formation, unidimensional cell growth, plan…	0.00965	0.043838	yes
gene:VIT_07s0104g01440	7:2440896-2445249	11.481	4.36859	-1.39401	signalling.light	(at1g03010 : 865.0) Phototropic-responsive NPH3 family protein; FUNCTIONS IN: signal transducer activity; INVOLVED IN: response to light stimulus, pollen tube growth; EXPRESSED IN: leaf apex, inflorescence meristem, cauline leaf, root, flower; EXPRESSED DURING: M germinated pollen stage, petal differentiation and expansion stage; CONTAINS InterPro DOMAIN/s: NPH3 (InterPro:IPR004249), BTB/POZ fold…	5e-05	0.000462191	yes
gene:VIT_06s0004g07230	6:7983728-7986100	2.91784	1.11234	-1.3913	misc.UDP glucosyl and glucoronyl transferases	(at2g30140 : 385.0) UDP-Glycosyltransferase superfamily protein; CONTAINS InterPro DOMAIN/s: UDP-glucuronosyl/UDP-glucosyltransferase (InterPro:IPR002213); BEST Arabidopsis thaliana protein match is: UDP-Glycosyltransferase superfamily protein (TAIR:AT2G30150.1); Has 7928 Blast hits to 7876 proteins in 486 species: Archae - 0; Bacteria - 504; Metazoa - 2238; Fungi - 27; Plants - 5010; Viruses - 7…	5e-05	0.000462191	yes
gene:VIT_19s0085g00010	19:22279070-22279770	6.11446	2.33234	-1.39045	hormone metabolism.auxin.induced-regulated-responsive-activated	(at3g12830 : 142.0) SAUR-like auxin-responsive protein family ; CONTAINS InterPro DOMAIN/s: Auxin responsive SAUR protein (InterPro:IPR003676); BEST Arabidopsis thaliana protein match is: SAUR-like auxin-responsive protein family (TAIR:AT1G56150.1); Has 1206 Blast hits to 1201 proteins in 26 species: Archae - 0; Bacteria - 0; Metazoa - 0; Fungi - 0; Plants - 1205; Viruses - 0; Other Eukaryotes - …	0.00035	0.00264049	yes
gene:VIT_04s0044g00740	4:21857386-21863191	4.55002	1.73615	-1.38998	not assigned.unknown	(loc_os04g58970.1 : 95.9) no description available & (at1g49170 : 89.7) Protein of unknown function (DUF167); CONTAINS InterPro DOMAIN/s: Protein of unknown function DUF167 (InterPro:IPR003746); BEST Arabidopsis thaliana protein match is: Protein of unknown function (DUF167) (TAIR:AT5G63440.3); Has 579 Blast hits to 579 proteins in 252 species: Archae - 16; Bacteria - 317; Metazoa - 105; Fungi - …	0.00345	0.0187968	yes
gene:VIT_07s0005g00060	7:2874718-2875131	29.2968	11.192	-1.38828	not assigned.unknown	no hits & (original description: no original description)	5e-05	0.000462191	yes
gene:VIT_14s0171g00360	14:26183947-26186681	3.12162	1.19324	-1.38741	not assigned.unknown	(at3g27250 : 168.0) unknown protein; BEST Arabidopsis thaliana protein match is: unknown protein (TAIR:AT5G40800.1); Has 104 Blast hits to 104 proteins in 13 species: Archae - 0; Bacteria - 0; Metazoa - 0; Fungi - 0; Plants - 104; Viruses - 0; Other Eukaryotes - 0 (source: NCBI BLink). & (reliability: 336.0) & (original description: no original description)	5e-05	0.000462191	yes
gene:VIT_08s0007g01530	8:15631404-15633957	2.58084	0.987416	-1.38611	protein.degradation.ubiquitin.E3.RING	(at5g05830 : 188.0) RING/FYVE/PHD zinc finger superfamily protein; FUNCTIONS IN: zinc ion binding; CONTAINS InterPro DOMAIN/s: Zinc finger, C3HC4 RING-type (InterPro:IPR018957), Zinc finger, RING-CH-type (InterPro:IPR011016); BEST Arabidopsis thaliana protein match is: RING/FYVE/PHD zinc finger superfamily protein (TAIR:AT5G01070.2); Has 1807 Blast hits to 1807 proteins in 277 species: Archae - 0…	0.00105	0.00681796	yes
gene:VIT_01s0011g00600	1:550207-556153	2.24829	0.860586	-1.38544	transport.metabolite transporters at the envelope membrane	(at5g46110 : 493.0) mutant has Altered acclimation responses; Chloroplast Triose Phosphate Translocator; ACCLIMATION OF PHOTOSYNTHESIS TO ENVIRONMENT 2 (APE2); FUNCTIONS IN: antiporter activity; INVOLVED IN: transport; LOCATED IN: chloroplast, membrane; EXPRESSED IN: 24 plant structures; EXPRESSED DURING: 13 growth stages; CONTAINS InterPro DOMAIN/s: Protein of unknown function DUF250 (InterPro:I…	5e-05	0.000462191	yes
gene:VIT_08s0007g07550	8:21037446-21039013	3.73556	1.42995	-1.38536	RNA.regulation of transcription.C2C2(Zn) GATA transcription factor family	(at4g32890 : 125.0) Encodes a member of the GATA factor family of zinc finger transcription factors.; GATA transcription factor 9 (GATA9); CONTAINS InterPro DOMAIN/s: Zinc finger, NHR/GATA-type (InterPro:IPR013088), Transcription factor, GATA, plant (InterPro:IPR016679), Zinc finger, GATA-type (InterPro:IPR000679); BEST Arabidopsis thaliana protein match is: GATA transcription factor 12 (TAIR:AT5…	0.0002	0.00162108	yes
gene:VIT_13s0047g00210	13:15729786-15734335	2.14552	0.821551	-1.3849	secondary metabolism.flavonoids.dihydroflavonols	(at5g24530 : 504.0) Encodes a putative 2OG-Fe(II) oxygenase that is defense-associated but required for susceptibility to downy mildew.; DOWNY MILDEW RESISTANT 6 (DMR6); FUNCTIONS IN: oxidoreductase activity, acting on paired donors, with incorporation or reduction of molecular oxygen, 2-oxoglutarate as one donor, and incorporation of one atom each of oxygen into both donors, oxidoreductase activ…	0.0039	0.0208753	yes
gene:VIT_05s0077g02020	5:1571721-1573179	2.85895	1.09493	-1.38465	misc.misc2	(at4g02340 : 430.0) alpha/beta-Hydrolases superfamily protein; FUNCTIONS IN: epoxide hydrolase activity, catalytic activity; LOCATED IN: peroxisome; EXPRESSED IN: 22 plant structures; EXPRESSED DURING: 13 growth stages; CONTAINS InterPro DOMAIN/s: Epoxide hydrolase-like (InterPro:IPR000639), Alpha/beta hydrolase fold-1 (InterPro:IPR000073); BEST Arabidopsis thaliana protein match is: alpha/beta-H…	0.00035	0.00264049	yes
gene:VIT_15s0048g02740	15:16877304-16882506	20.6325	7.9175	-1.3818	protein.postranslational modification	(at1g01140 : 664.0) Encodes a CBL-interacting protein kinase with similarity to SOS2; CBL-interacting protein kinase 9 (CIPK9); FUNCTIONS IN: protein serine/threonine kinase activity, protein kinase activity, kinase activity, ATP binding; INVOLVED IN: in 6 processes; EXPRESSED IN: 23 plant structures; EXPRESSED DURING: 15 growth stages; CONTAINS InterPro DOMAIN/s: Protein kinase, ATP binding site…	5e-05	0.000462191	yes
gene:VIT_03s0097g00510	3:10825467-10834239	16.0478	6.16354	-1.38054	transport.peptides and oligopeptides	(at5g64410 : 1186.0) oligopeptide transporter; oligopeptide transporter 4 (OPT4); CONTAINS InterPro DOMAIN/s: Tetrapeptide transporter, OPT1/isp4 (InterPro:IPR004648), Oligopeptide transporter OPT superfamily (InterPro:IPR004813); BEST Arabidopsis thaliana protein match is: oligopeptide transporter 2 (TAIR:AT1G09930.1); Has 1807 Blast hits to 1807 proteins in 277 species: Archae - 0; Bacteria - 0…	5e-05	0.000462191	yes
gene:VIT_01s0011g03560	1:3223280-3227712	54.8566	21.1959	-1.37188	not assigned.unknown	(loc_os09g10910.3 : 214.0) no description available & (at1g13380 : 194.0) Protein of unknown function (DUF1218); FUNCTIONS IN: molecular_function unknown; INVOLVED IN: biological_process unknown; LOCATED IN: endomembrane system; EXPRESSED IN: 22 plant structures; EXPRESSED DURING: 13 growth stages; CONTAINS InterPro DOMAIN/s: Protein of unknown function DUF1218 (InterPro:IPR009606); BEST Arabidop…	5e-05	0.000462191	yes
gene:VIT_05s0077g02260	5:1785859-1788427	19.5324	7.5625	-1.36893	development.unspecified	(at4g15920 : 254.0) Nodulin MtN3 family protein; INVOLVED IN: biological_process unknown; LOCATED IN: endomembrane system, integral to membrane, membrane; EXPRESSED IN: 23 plant structures; EXPRESSED DURING: 13 growth stages; CONTAINS InterPro DOMAIN/s: MtN3/saliva-related transmembrane protein, conserved region (InterPro:IPR018169), RAG1-activating protein 1 homologue (InterPro:IPR018179), RAG1-…	5e-05	0.000462191	yes
gene:VIT_06s0004g07660	6:8450527-8454890	13.908	5.38786	-1.36814	amino acid metabolism.degradation.branched chain group.shared	(loc_os05g39770.1 : 774.0) no description available & (at3g08860 : 746.0) Encodes a protein that is predicted to have beta-alanine aminotransferase activity.; PYRIMIDINE 4 (PYD4); FUNCTIONS IN: pyridoxal phosphate binding, transaminase activity, catalytic activity, alanine-glyoxylate transaminase activity; INVOLVED IN: cellular response to nitrogen levels; LOCATED IN: mitochondrion; EXPRESSED IN:…	5e-05	0.000462191	yes
gene:VIT_00s0532g00050	Un:31431327-31437392	9.10029	3.52944	-1.36647	RNA.regulation of transcription.bHLH,Basic Helix-Loop-Helix family	(at1g51070 : 227.0) basic Helix-Loop-Helix 115 (bHLH115); FUNCTIONS IN: DNA binding, sequence-specific DNA binding transcription factor activity; INVOLVED IN: regulation of transcription; LOCATED IN: nucleus; EXPRESSED IN: 22 plant structures; EXPRESSED DURING: 13 growth stages; CONTAINS InterPro DOMAIN/s: Helix-loop-helix DNA-binding domain (InterPro:IPR001092), Helix-loop-helix DNA-binding (Int…	5e-05	0.000462191	yes
gene:VIT_04s0008g05830	4:5420645-5423923	8.49039	3.32647	-1.35184	not assigned.no ontology.armadillo/beta-catenin repeat family protein	(at4g31890 : 464.0) ARM repeat superfamily protein; FUNCTIONS IN: binding; INVOLVED IN: biological_process unknown; LOCATED IN: chloroplast; EXPRESSED IN: 15 plant structures; EXPRESSED DURING: 9 growth stages; CONTAINS InterPro DOMAIN/s: Armadillo-like helical (InterPro:IPR011989), Armadillo (InterPro:IPR000225), Armadillo-type fold (InterPro:IPR016024); BEST Arabidopsis thaliana protein match i…	5e-05	0.000462191	yes
gene:VIT_07s0141g00600	7_random:342089-343799	38.9393	15.2564	-1.35181	not assigned.unknown	(at3g07470 : 126.0) Protein of unknown function, DUF538; INVOLVED IN: biological_process unknown; LOCATED IN: vacuole; EXPRESSED IN: 24 plant structures; EXPRESSED DURING: 15 growth stages; CONTAINS InterPro DOMAIN/s: Protein of unknown function DUF538 (InterPro:IPR007493); BEST Arabidopsis thaliana protein match is: Protein of unknown function, DUF538 (TAIR:AT3G07460.1); Has 638 Blast hits to 63…	5e-05	0.000462191	yes
gene:VIT_10s0003g03250	10:5400224-5403573	326.07	128.049	-1.34849	not assigned.unknown	(at1g29980 : 575.0) INVOLVED IN: biological_process unknown; LOCATED IN: plasma membrane, anchored to membrane; EXPRESSED IN: 24 plant structures; EXPRESSED DURING: 13 growth stages; CONTAINS InterPro DOMAIN/s: Protein of unknown function DUF642 (InterPro:IPR006946), Galactose-binding domain-like (InterPro:IPR008979); BEST Arabidopsis thaliana protein match is: Protein of unknown function, DUF642…	5e-05	0.000462191	yes
gene:VIT_17s0000g01190	17:845802-847606	8.73016	3.43034	-1.34766	lipid metabolism.lipid degradation.lysophospholipases.phosphoinositide phospholipase C	(at3g48610 : 728.0) non-specific phospholipase C6 (NPC6); FUNCTIONS IN: hydrolase activity, acting on ester bonds; LOCATED IN: endomembrane system; EXPRESSED IN: 22 plant structures; EXPRESSED DURING: 13 growth stages; CONTAINS InterPro DOMAIN/s: Phosphoesterase (InterPro:IPR007312); BEST Arabidopsis thaliana protein match is: non-specific phospholipase C1 (TAIR:AT1G07230.1); Has 2244 Blast hits …	5e-05	0.000462191	yes
gene:VIT_08s0040g01200	8:12215951-12218118	38.4248	15.1014	-1.34735	misc.short chain dehydrogenase/reductase (SDR)	(at3g55290 : 335.0) NAD(P)-binding Rossmann-fold superfamily protein; FUNCTIONS IN: oxidoreductase activity, binding, catalytic activity; INVOLVED IN: oxidation reduction, metabolic process; LOCATED IN: peroxisome; EXPRESSED IN: leaf; CONTAINS InterPro DOMAIN/s: Short-chain dehydrogenase/reductase, conserved site (InterPro:IPR020904), NAD(P)-binding domain (InterPro:IPR016040), Glucose/ribitol de…	5e-05	0.000462191	yes
gene:VIT_10s0003g01460	10:2861947-2866846	2.69821	1.06185	-1.34542	transport.misc	(at2g34190 : 895.0) Xanthine/uracil permease family protein; FUNCTIONS IN: transmembrane transporter activity; INVOLVED IN: transport, transmembrane transport; LOCATED IN: membrane; EXPRESSED IN: 18 plant structures; EXPRESSED DURING: 11 growth stages; CONTAINS InterPro DOMAIN/s: Xanthine/uracil/vitamin C permease (InterPro:IPR006043); BEST Arabidopsis thaliana protein match is: Xanthine/uracil p…	5e-05	0.000462191	yes
gene:VIT_05s0049g00770	5:7792157-7797141	41.5447	16.3553	-1.34491	not assigned.unknown	no hits & (original description: no original description)	5e-05	0.000462191	yes
gene:VIT_08s0058g00930	8:10247219-10250419	68.8461	27.1213	-1.34395	amino acid metabolism.degradation.branched chain group.shared	(at2g38400 : 778.0) alanine:glyoxylate aminotransferase 2 homolog (AGT3) mRNA,; alanine:glyoxylate aminotransferase 3 (AGT3); FUNCTIONS IN: pyridoxal phosphate binding, transaminase activity, catalytic activity, alanine-glyoxylate transaminase activity; EXPRESSED IN: 22 plant structures; EXPRESSED DURING: 15 growth stages; CONTAINS InterPro DOMAIN/s: Pyridoxal phosphate-dependent transferase, maj…	5e-05	0.000462191	yes
gene:VIT_18s0001g04800	18:4003655-4004282	27.6743	10.9088	-1.34305	metal handling.binding, chelation and storage	(at4g39700 : 174.0) Heavy metal transport/detoxification superfamily protein ; FUNCTIONS IN: metal ion binding; INVOLVED IN: metal ion transport; LOCATED IN: cellular_component unknown; CONTAINS InterPro DOMAIN/s: Heavy metal transport/detoxification protein (InterPro:IPR006121); BEST Arabidopsis thaliana protein match is: Heavy metal transport/detoxification superfamily protein (TAIR:AT1G22990.1…	5e-05	0.000462191	yes
gene:VIT_09s0002g06010	9:5826002-5831423	3.33948	1.31819	-1.34106	lipid metabolism.lipid degradation.lysophospholipases.carboxylesterase	(at1g52700 : 359.0) alpha/beta-Hydrolases superfamily protein; FUNCTIONS IN: hydrolase activity, carboxylesterase activity; INVOLVED IN: biological_process unknown; EXPRESSED IN: 11 plant structures; EXPRESSED DURING: 7 growth stages; CONTAINS InterPro DOMAIN/s: Phospholipase/carboxylesterase (InterPro:IPR003140); BEST Arabidopsis thaliana protein match is: alpha/beta-Hydrolases superfamily prote…	0.0003	0.00231638	yes
gene:VIT_15s0021g02700	15:13735913-13737731	88.8621	35.0909	-1.34047	cell wall.modification	(at1g65680 : 335.0) member of BETA-EXPANSINS. Naming convention from the Expansin Working Group (Kende et al, 2004. Plant Mol Bio); expansin B2 (EXPB2); INVOLVED IN: plant-type cell wall modification involved in multidimensional cell growth, unidimensional cell growth, plant-type cell wall loosening; LOCATED IN: endomembrane system, extracellular region; EXPRESSED IN: root; CONTAINS InterPro DOMA…	5e-05	0.000462191	yes
gene:VIT_16s0022g01430	16:13411739-13412951	190.445	75.238	-1.33984	not assigned.no ontology	(at5g51550 : 504.0) EXORDIUM like 3 (EXL3); CONTAINS InterPro DOMAIN/s: Phosphate-induced protein 1 (InterPro:IPR006766); BEST Arabidopsis thaliana protein match is: EXORDIUM like 5 (TAIR:AT2G17230.1); Has 398 Blast hits to 397 proteins in 23 species: Archae - 0; Bacteria - 2; Metazoa - 0; Fungi - 0; Plants - 396; Viruses - 0; Other Eukaryotes - 0 (source: NCBI BLink). & (loc_os06g04250.1 : 398.0…	5e-05	0.000462191	yes
gene:VIT_15s0046g03180	15:19770856-19775219	9.49044	3.75706	-1.33687	RNA.regulation of transcription.putative transcription regulator	(at3g61260 : 121.0) Remorin family protein; FUNCTIONS IN: binding; INVOLVED IN: biological_process unknown; LOCATED IN: plasma membrane, vacuole; EXPRESSED IN: 24 plant structures; EXPRESSED DURING: 16 growth stages; CONTAINS InterPro DOMAIN/s: Remorin, C-terminal (InterPro:IPR005516), Remorin, N-terminal (InterPro:IPR005518); BEST Arabidopsis thaliana protein match is: Remorin family protein (TA…	5e-05	0.000462191	yes
gene:VIT_10s0003g04100	10:6956491-6964165	13.2392	5.24435	-1.33598	RNA.regulation of transcription.ARF, Auxin Response Factor family	(at1g30330 : 795.0) Encodes a member of the auxin response factor family. Mediates auxin response via expression of auxin regulated genes. Acts redundantly with ARF8 to control stamen elongation and flower maturation. Expression of ARF6 is controlled by miR167.; auxin response factor 6 (ARF6); FUNCTIONS IN: sequence-specific DNA binding transcription factor activity; INVOLVED IN: flower developme…	5e-05	0.000462191	yes
gene:VIT_12s0035g00270	12:19514998-19515658	4.74523	1.88207	-1.33416	PS.lightreaction.other electron carrier (ox/red).ferredoxin	(q9zts2|fer_capan : 179.0) Ferredoxin, chloroplast precursor (PFLP) - Capsicum annuum (Bell pepper) & (at1g60950 : 160.0) encodes a major leaf ferredoxin; FED A; FUNCTIONS IN: electron carrier activity, iron-sulfur cluster binding, 2 iron, 2 sulfur cluster binding; INVOLVED IN: photosynthetic electron transport chain, response to light stimulus; LOCATED IN: chloroplast stroma, chloroplast; EXPRES…	0.0021	0.0123405	yes
gene:VIT_02s0234g00110	2:140384-141242	24.0447	9.56259	-1.33025	lipid metabolism.TAG synthesis	(q42980|oleo1_orysa : 124.0) Oleosin 16 kDa (OSE701) - Oryza sativa (Rice) & (loc_os04g46200.1 : 124.0) no description available & (at4g25140 : 118.0) Encodes oleosin1, a protein found in oil bodies, involved in seed lipid accumulation. Suppression of OLEO1 (and OLEO2) resulted in an aberrant phenotype of embryo cells that contain unusually large oilbodies that are not normally observed in seeds.…	5e-05	0.000462191	yes
gene:VIT_06s0061g01230	6:19031073-19036458	184.03	73.191	-1.33021	cell wall.cellulose synthesis	(at5g22740 : 910.0) encodes a beta-mannan synthase based on in vitro enzyme assays from heterologously expressed protein; cellulose synthase-like A02 (CSLA02); CONTAINS InterPro DOMAIN/s: Glycosyl transferase, family 2 (InterPro:IPR001173); BEST Arabidopsis thaliana protein match is: Nucleotide-diphospho-sugar transferases superfamily protein (TAIR:AT5G03760.1); Has 5133 Blast hits to 5129 protei…	5e-05	0.000462191	yes
gene:VIT_08s0056g00140	8:292803-293637	7.48891	2.98601	-1.32654	not assigned.unknown	(at5g01015 : 80.9) unknown protein; FUNCTIONS IN: molecular_function unknown; INVOLVED IN: biological_process unknown; LOCATED IN: endomembrane system; EXPRESSED IN: 23 plant structures; EXPRESSED DURING: 13 growth stages. & (reliability: 161.8) & (original description: no original description)	5e-05	0.000462191	yes
gene:VIT_09s0018g00520	9:16741110-16741954	10.7889	4.30227	-1.32638	misc.plastocyanin-like	(loc_os09g38540.1 : 150.0) no description available & (at5g15350 : 104.0) early nodulin-like protein 17 (ENODL17); FUNCTIONS IN: electron carrier activity, copper ion binding; LOCATED IN: anchored to plasma membrane, plasma membrane, vacuole, anchored to membrane; EXPRESSED IN: 24 plant structures; EXPRESSED DURING: 13 growth stages; CONTAINS InterPro DOMAIN/s: Plastocyanin-like (InterPro:IPR0032…	5e-05	0.000462191	yes
gene:VIT_07s0141g00190	7:128561-130329	1.16004	0.46382	-1.32253	not assigned.no ontology.pentatricopeptide (PPR) repeat-containing protein	(loc_os04g01990.1 : 465.0) no description available & (at2g29760 : 392.0) Encodes a chloroplast RNA editing factor.; ORGANELLE TRANSCRIPT PROCESSING 81 (OTP81); CONTAINS InterPro DOMAIN/s: Pentatricopeptide repeat (InterPro:IPR002885); BEST Arabidopsis thaliana protein match is: Tetratricopeptide repeat (TPR)-like superfamily protein (TAIR:AT1G08070.1); Has 39055 Blast hits to 14294 proteins in 2…	0.00465	0.0239772	yes
gene:VIT_13s0019g03040	13:4177213-4179083	7.11954	2.8469	-1.32239	misc.UDP glucosyl and glucoronyl transferases	(loc_os07g30330.1 : 374.0) no description available & (at1g22360 : 328.0) UDP-glucosyl transferase 85A2 (UGT85A2); FUNCTIONS IN: UDP-glycosyltransferase activity, transferase activity, transferring glycosyl groups, glucuronosyltransferase activity; INVOLVED IN: metabolic process; LOCATED IN: cellular_component unknown; EXPRESSED IN: 21 plant structures; EXPRESSED DURING: 11 growth stages; CONTAIN…	5e-05	0.000462191	yes
gene:VIT_15s0046g01450	15:18430832-18434245	18.1083	7.25946	-1.31872	misc.acyl transferases	(at4g01130 : 494.0) GDSL-like Lipase/Acylhydrolase superfamily protein; FUNCTIONS IN: hydrolase activity, acting on ester bonds, carboxylesterase activity; INVOLVED IN: lipid metabolic process; LOCATED IN: endomembrane system; EXPRESSED IN: 18 plant structures; EXPRESSED DURING: 13 growth stages; CONTAINS InterPro DOMAIN/s: Lipase, GDSL (InterPro:IPR001087); BEST Arabidopsis thaliana protein matc…	5e-05	0.000462191	yes
gene:VIT_11s0016g02210	11:1817793-1819359	2.53034	1.01493	-1.31795	RNA.regulation of transcription.C2C2(Zn) GATA transcription factor family	(at4g26150 : 85.5) Encodes a member of the GATA factor family of zinc finger transcription factors.; cytokinin-responsive gata factor 1 (CGA1); CONTAINS InterPro DOMAIN/s: Zinc finger, NHR/GATA-type (InterPro:IPR013088), Zinc finger, GATA-type (InterPro:IPR000679); BEST Arabidopsis thaliana protein match is: GATA type zinc finger transcription factor family protein (TAIR:AT5G56860.1); Has 1630 Bl…	0.0007	0.0048232	yes
gene:VIT_09s0002g02300	9:2108410-2110849	9.07319	3.64003	-1.31766	RNA.regulation of transcription.C2H2 zinc finger family	(at1g55110 : 346.0) indeterminate(ID)-domain 7 (IDD7); FUNCTIONS IN: sequence-specific DNA binding transcription factor activity, zinc ion binding, nucleic acid binding; INVOLVED IN: regulation of transcription; LOCATED IN: intracellular; EXPRESSED IN: 22 plant structures; EXPRESSED DURING: 13 growth stages; CONTAINS InterPro DOMAIN/s: Zinc finger, C2H2-like (InterPro:IPR015880), Zinc finger, C2H…	5e-05	0.000462191	yes
gene:VIT_03s0038g03860	3:2822239-2823414	89.6295	35.9647	-1.31739	development.unspecified	(at2g17230 : 494.0) EXORDIUM like 5 (EXL5); FUNCTIONS IN: molecular_function unknown; INVOLVED IN: biological_process unknown; LOCATED IN: endomembrane system; EXPRESSED IN: 22 plant structures; EXPRESSED DURING: 13 growth stages; CONTAINS InterPro DOMAIN/s: Phosphate-induced protein 1 (InterPro:IPR006766); BEST Arabidopsis thaliana protein match is: EXORDIUM like 1 (TAIR:AT2G35150.1); Has 402 Bl…	5e-05	0.000462191	yes
gene:VIT_00s1403g00010	Un:39036168-39041494	3.97783	1.59832	-1.31542	not assigned.unknown	(at4g39790 : 600.0) Protein of unknown function (DUF630 and DUF632); CONTAINS InterPro DOMAIN/s: Protein of unknown function DUF630 (InterPro:IPR006868), Protein of unknown function DUF632 (InterPro:IPR006867); BEST Arabidopsis thaliana protein match is: Protein of unknown function (DUF630 and DUF632) (TAIR:AT2G27090.1); Has 571 Blast hits to 465 proteins in 32 species: Archae - 0; Bacteria - 6; …	5e-05	0.000462191	yes
gene:VIT_09s0070g00080	9:13012089-13014358	1.74672	0.703105	-1.31284	transport.Major Intrinsic Proteins.NIP	(at1g80760 : 333.0) Encodes a protein with boron transporter activity. It helps to preferentially direct boron to young developing tissues in the shoot, such as immature leaves, under low boron conditions. This boron channel appears to be impermeable to water, unlike the closely related NIP5;1 boron transporter. This protein also allows the transport of glycerol, urea, and formimide but not large…	0.01045	0.0467748	yes
gene:VIT_17s0000g01930	17:1502955-1509601	28.2866	11.3886	-1.31253	transport.potassium	(gnl|cdd|66396 : 726.0) no description available & (at2g40540 : 716.0) putative potassium transporter AtKT2p (AtKT2) mRNA,; potassium transporter 2 (KT2); FUNCTIONS IN: potassium ion transmembrane transporter activity; INVOLVED IN: potassium ion transport; LOCATED IN: plasma membrane, membrane; EXPRESSED IN: 23 plant structures; EXPRESSED DURING: 13 growth stages; CONTAINS InterPro DOMAIN/s: Pota…	5e-05	0.000462191	yes
gene:VIT_16s0050g02660	16:19670052-19676443	4.36855	1.75953	-1.31196	glycolysis.cytosolic branch.pyruvate kinase (PK)	(at3g49160 : 754.0) Expression of the gene is downregulated in the presence of paraquat, an inducer of photoxidative stress.; pyruvate kinase family protein; FUNCTIONS IN: pyruvate kinase activity, magnesium ion binding, potassium ion binding, catalytic activity; INVOLVED IN: glycolysis; LOCATED IN: cellular_component unknown; EXPRESSED IN: 24 plant structures; EXPRESSED DURING: 15 growth stages;…	5e-05	0.000462191	yes
gene:VIT_14s0060g01720	14:1425115-1426636	154.934	62.4298	-1.31135	development.unspecified	(at1g56220 : 118.0) Dormancy/auxin associated family protein; FUNCTIONS IN: molecular_function unknown; LOCATED IN: cellular_component unknown; EXPRESSED IN: 23 plant structures; EXPRESSED DURING: 13 growth stages; CONTAINS InterPro DOMAIN/s: Dormancyauxin associated (InterPro:IPR008406); BEST Arabidopsis thaliana protein match is: Dormancy/auxin associated family protein (TAIR:AT1G54070.1); Has …	5e-05	0.000462191	yes
gene:VIT_18s0122g00610	18:494279-498316	137.935	55.693	-1.30842	secondary metabolism.isoprenoids.mevalonate pathway.HMG-CoA reductase	(p29057|hmdh1_hevbr : 915.0) 3-hydroxy-3-methylglutaryl-coenzyme A reductase 1 (EC 1.1.1.34) (HMG-CoA reductase 1) - Hevea brasiliensis (Para rubber tree) & (at1g76490 : 861.0) Encodes a 3-hydroxy-3-methylglutaryl coenzyme A reductase, which is involved in melavonate biosynthesis and performs the first committed step in isoprenoid biosynthesis. Expression is activated in dark in leaf tissue but n…	5e-05	0.000462191	yes
gene:VIT_01s0011g05880	1:5650863-5659335	22.5462	9.13526	-1.30337	RNA.transcription	(at1g14790 : 1419.0) Encodes RNA-dependent RNA polymerase. While not required for virus-induced post-transcriptional gene silencing (PTGS), it can promote turnover of viral RNAs in infected plants. Nomenclature according to Xie, et al. (2004). Involved in the production of Cucumber Mosaic Virus siRNAs.; RNA-dependent RNA polymerase 1 (RDR1); CONTAINS InterPro DOMAIN/s: RNA-dependent RNA polymeras…	5e-05	0.000462191	yes
gene:VIT_01s0011g03400	1:3076981-3080343	44.4188	18.0068	-1.30263	transport.peptides and oligopeptides	(at1g68570 : 857.0) Major facilitator superfamily protein; FUNCTIONS IN: transporter activity; INVOLVED IN: oligopeptide transport; LOCATED IN: membrane; EXPRESSED IN: 23 plant structures; EXPRESSED DURING: 13 growth stages; CONTAINS InterPro DOMAIN/s: Oligopeptide transporter (InterPro:IPR000109), Major facilitator superfamily, general substrate transporter (InterPro:IPR016196); BEST Arabidopsis…	5e-05	0.000462191	yes
gene:VIT_01s0026g00730	1:9518104-9519491	14.1291	5.72994	-1.30208	not assigned.unknown	(at1g60010 : 152.0) unknown protein; FUNCTIONS IN: molecular_function unknown; INVOLVED IN: N-terminal protein myristoylation; LOCATED IN: cellular_component unknown; EXPRESSED IN: 22 plant structures; EXPRESSED DURING: 13 growth stages; BEST Arabidopsis thaliana protein match is: unknown protein (TAIR:AT1G10530.1); Has 185 Blast hits to 185 proteins in 18 species: Archae - 0; Bacteria - 0; Metaz…	5e-05	0.000462191	yes
gene:VIT_18s0089g01020	18:28905473-28917349	2.34207	0.950662	-1.30078	not assigned.unknown	(original description: no original description)	0.0001	0.000873355	yes
gene:VIT_15s0048g01260	15:15399687-15404025	3.10102	1.25954	-1.29984	major CHO metabolism.degradation.sucrose.fructokinase	(at5g51830 : 491.0) pfkB-like carbohydrate kinase family protein; FUNCTIONS IN: kinase activity, ribokinase activity; INVOLVED IN: response to cadmium ion; LOCATED IN: cellular_component unknown; EXPRESSED IN: 23 plant structures; EXPRESSED DURING: 13 growth stages; CONTAINS InterPro DOMAIN/s: Carbohydrate/purine kinase (InterPro:IPR011611), Ribokinase (InterPro:IPR002139), Carbohydrate/puine kin…	0.0006	0.00423345	yes
gene:VIT_01s0137g00520	1:7007864-7024610	4.30888	1.75156	-1.29867			5e-05	0.000462191	yes
gene:VIT_18s0001g13960	18:11959622-11960345	52.3158	21.281	-1.29768	hormone metabolism.auxin.induced-regulated-responsive-activated	(at1g75590 : 192.0) SAUR-like auxin-responsive protein family ; CONTAINS InterPro DOMAIN/s: Auxin responsive SAUR protein (InterPro:IPR003676); BEST Arabidopsis thaliana protein match is: SAUR-like auxin-responsive protein family (TAIR:AT5G10990.1); Has 1416 Blast hits to 1399 proteins in 25 species: Archae - 0; Bacteria - 0; Metazoa - 0; Fungi - 0; Plants - 1415; Viruses - 0; Other Eukaryotes - …	5e-05	0.000462191	yes
gene:VIT_13s0074g00690	13:8875999-8883078	2.59387	1.0559	-1.29664	transport.ABC transporters and multidrug resistance systems	(q2pcf1|pdr2_nicpl : 2149.0) Pleiotropic drug resistance protein 2 (NpPDR2) - Nicotiana plumbaginifolia (Leadwort-leaved tobacco) & (at2g36380 : 2102.0) pleiotropic drug resistance 6 (PDR6); FUNCTIONS IN: ATPase activity, coupled to transmembrane movement of substances; LOCATED IN: plasma membrane; EXPRESSED IN: 24 plant structures; EXPRESSED DURING: 13 growth stages; CONTAINS InterPro DOMAIN/s: …	5e-05	0.000462191	yes
gene:VIT_03s0097g00700	3:11275228-11275887	7.12826	2.90425	-1.29538	stress.biotic.PR-proteins	(p11670|prb1_tobac : 220.0) Basic form of pathogenesis-related protein 1 precursor (PRP 1) - Nicotiana tabacum (Common tobacco) & (at2g14580 : 184.0) pathogenesis related protein, encodes a basic PR1-like protein. Expresses in flowers, roots, and not in leaves and responses to ethylene and methyl jasmonate. Salicylic acid represses gene expression.; basic pathogenesis-related protein 1 (PRB1); FU…	0.0003	0.00231638	yes
gene:VIT_04s0044g01410	4:22946295-22947231	7.26094	2.96198	-1.2936	PS.lightreaction.photosystem I.PSI polypeptide subunits	(at5g64040 : 189.0) Encodes the only subunit of photosystem I located entirely in the thylakoid lumen. May be involved in the interaction between plastocyanin and the photosystem I complex.; PSAN; FUNCTIONS IN: calmodulin binding; INVOLVED IN: photosynthetic electron transport in photosystem I; LOCATED IN: chloroplast thylakoid membrane, photosystem I, chloroplast thylakoid lumen, chloroplast, ch…	0.00035	0.00264049	yes
gene:VIT_08s0007g04090	8:18064267-18065728	16.9565	6.92009	-1.29298	not assigned.unknown	(original description: no original description)	0.0011	0.00711734	yes
gene:VIT_10s0116g01900	10:1160977-1161343	13.3271	5.44014	-1.29265	not assigned.unknown	no hits & (original description: no original description)	0.00185	0.0111176	yes
gene:VIT_06s0009g02110	6:14418790-14421330	5.35972	2.18845	-1.29225	protein.degradation.ubiquitin.E3.SCF.FBOX	(at5g26960 : 216.0) Galactose oxidase/kelch repeat superfamily protein; CONTAINS InterPro DOMAIN/s: F-box domain, cyclin-like (InterPro:IPR001810), Galactose oxidase/kelch, beta-propeller (InterPro:IPR011043), Kelch repeat type 1 (InterPro:IPR006652), Kelch-type beta propeller (InterPro:IPR015915); BEST Arabidopsis thaliana protein match is: Galactose oxidase/kelch repeat superfamily protein (TAI…	0.0001	0.000873355	yes
gene:VIT_13s0019g03180	13:4236677-4238981	15.6211	6.38495	-1.29075	not assigned.unknown	(at5g05840 : 568.0) Protein of unknown function (DUF620); CONTAINS InterPro DOMAIN/s: Protein of unknown function DUF620 (InterPro:IPR006873); BEST Arabidopsis thaliana protein match is: Protein of unknown function (DUF620) (TAIR:AT3G55720.1); Has 1807 Blast hits to 1807 proteins in 277 species: Archae - 0; Bacteria - 0; Metazoa - 736; Fungi - 347; Plants - 385; Viruses - 0; Other Eukaryotes - 33…	5e-05	0.000462191	yes
gene:VIT_07s0031g02210	7:18351179-18353107	168.405	68.9006	-1.28934	not assigned.unknown	no hits & (original description: no original description)	5e-05	0.000462191	yes
gene:VIT_12s0057g01020	12:9713035-9714690	82.8208	33.8881	-1.28922	cell wall.cell wall proteins.AGPs.AGP	(at4g12730 : 394.0) AF333971 Arabidopsis thaliana fasciclin-like arabinogalactan-protein 2 (Fla2) mRNA, complete cds; FASCICLIN-like arabinogalactan 2 (FLA2); INVOLVED IN: response to cyclopentenone; LOCATED IN: anchored to plasma membrane, plasma membrane, anchored to membrane, membrane; EXPRESSED IN: 25 plant structures; EXPRESSED DURING: 13 growth stages; CONTAINS InterPro DOMAIN/s: FAS1 domai…	5e-05	0.000462191	yes
gene:VIT_04s0008g01360	4:1114708-1118921	12.3215	5.04343	-1.2887	protein.postranslational modification.kinase.receptor like cytoplasmatic kinase IX	(at5g12000 : 788.0) Protein kinase protein with adenine nucleotide alpha hydrolases-like domain; FUNCTIONS IN: kinase activity; INVOLVED IN: protein amino acid phosphorylation, response to stress; EXPRESSED IN: 10 plant structures; EXPRESSED DURING: L mature pollen stage, M germinated pollen stage, 4 anthesis, C globular stage, petal differentiation and expansion stage; CONTAINS InterPro DOMAIN/s…	5e-05	0.000462191	yes
gene:VIT_14s0219g00230	14:26481824-26483236	17.7887	7.28964	-1.28704	cell wall.degradation.pectate lyases and polygalacturonases	(at5g63180 : 600.0) Pectin lyase-like superfamily protein; CONTAINS InterPro DOMAIN/s: Pectin lyase fold/virulence factor (InterPro:IPR011050), AmbAllergen (InterPro:IPR018082), Pectate lyase/Amb allergen (InterPro:IPR002022), Pectin lyase fold (InterPro:IPR012334), Parallel beta-helix repeat (InterPro:IPR006626); BEST Arabidopsis thaliana protein match is: Pectin lyase-like superfamily protein (…	5e-05	0.000462191	yes
gene:VIT_03s0110g00080	3:12780417-12797297	1.85572	0.763025	-1.28218	cell.organisation	(at5g04730 : 132.0) Ankyrin-repeat containing protein; BEST Arabidopsis thaliana protein match is: Ankyrin repeat family protein (TAIR:AT5G04700.1); Has 30201 Blast hits to 17322 proteins in 780 species: Archae - 12; Bacteria - 1396; Metazoa - 17338; Fungi - 3422; Plants - 5037; Viruses - 0; Other Eukaryotes - 2996 (source: NCBI BLink). & (reliability: 250.0) & (original description: no original …	0.0005	0.00360833	yes
gene:VIT_18s0001g12360	18:10552998-10554206	5.7261	2.35815	-1.2799	nucleotide metabolism.deoxynucleotide metabolism.dUTP diphosphatase	(at3g46940 : 250.0) DUTP-PYROPHOSPHATASE-LIKE 1 (DUT1); FUNCTIONS IN: hydrolase activity, dUTP diphosphatase activity; INVOLVED IN: DNA repair, 2'-deoxyribonucleotide metabolic process; LOCATED IN: cellular_component unknown; EXPRESSED IN: 22 plant structures; EXPRESSED DURING: 13 growth stages; CONTAINS InterPro DOMAIN/s: DeoxyUTP pyrophosphatase domain, subfamily 1, (InterPro:IPR008181), DeoxyU…	0.00025	0.00197196	yes
gene:VIT_13s0019g02300	13:3570929-3573535	1.46519	0.603594	-1.27944	signalling.receptor kinases.wall associated kinase	(loc_os05g25390.1 : 734.0) no description available & (at5g02070 : 676.0) Protein kinase family protein; FUNCTIONS IN: kinase activity; INVOLVED IN: protein amino acid phosphorylation; CONTAINS InterPro DOMAIN/s: Protein kinase, ATP binding site (InterPro:IPR017441), Protein kinase, catalytic domain (InterPro:IPR000719), Serine/threonine-protein kinase-like domain (InterPro:IPR017442), Protein ki…	0.00085	0.00569227	yes
gene:VIT_14s0128g00110	14:2775387-2776828	1.79863	0.74159	-1.2782	RNA.regulation of transcription.bHLH,Basic Helix-Loop-Helix family	(loc_os03g08930.1 : 243.0) no description available & (at1g72210 : 227.0) basic helix-loop-helix (bHLH) DNA-binding superfamily protein; FUNCTIONS IN: DNA binding, sequence-specific DNA binding transcription factor activity; INVOLVED IN: regulation of transcription; LOCATED IN: nucleus; CONTAINS InterPro DOMAIN/s: Helix-loop-helix DNA-binding domain (InterPro:IPR001092), Helix-loop-helix DNA-bind…	0.00515	0.0261861	yes
gene:VIT_06s0004g00610	6:769210-772779	16.4977	6.80711	-1.27715	misc. other Ferredoxins and Rieske domain	(at4g25650 : 692.0) Similar to ACD1. Leaves of antisense ACD1-like plants turn yellow in darkness like wild-type whereas antisense ACD1 plants remain dark after five days of dark treatment.; ACD1-like (ACD1-LIKE); FUNCTIONS IN: electron carrier activity, oxidoreductase activity, 2 iron, 2 sulfur cluster binding, chlorophyllide a oxygenase [overall] activity; INVOLVED IN: oxidation reduction; LOCA…	5e-05	0.000462191	yes
gene:VIT_07s0191g00080	7:14831115-14837139	11.0982	4.57989	-1.27694	not assigned.no ontology	(at5g65280 : 582.0) Encodes a protein with reported similarity to GCR2 a putative G protein coupled receptor thought to be an ABA receptor. Loss of function mutations in GCL1 show no ABA response defects based on assays of seed germination and seedling development.GCL1 also has similarity to LANCL1 and LANCL2, human homologs of bacterial lanthionine synthetase.; GCR2-like 1 (GCL1); FUNCTIONS IN: …	5e-05	0.000462191	yes
gene:VIT_17s0000g03170	17:3063848-3066518	3.63857	1.50154	-1.27693	misc.acid and other phosphatases	(at1g15080 : 387.0) Encodes phosphatidic acid phosphatase. Involved in ABA signaling. Functions as a negative regulator upstream of ABI4. Expressed during germination and seed development. Expressed overall in young seedlings, in roots, hypocotyls, and vascular cells of cotyledons and leaves of 10 day-old seedlings, in flower filaments and stem elongation zones. Not expressed in anthers, pollen n…	0.00105	0.00681796	yes
gene:VIT_05s0062g01130	5:19809628-19811318	13.8681	5.72414	-1.27664	transport.amino acids	(at3g11900 : 332.0) encodes an amino acid transporter that transports aromatic and neutral amino acids, IAA, and 2,4-D. Expressed in all tissues with highest abundance in flowers and cauline leaves. a member of a small gene family in Arabidopsis and represents a new class of amino acid transporters.; aromatic and neutral transporter 1 (ANT1); CONTAINS InterPro DOMAIN/s: Amino acid transporter, tr…	5e-05	0.000462191	yes
gene:VIT_17s0000g09810	17:11675129-11676755	1643.15	678.241	-1.2766	cell wall.degradation.pectate lyases and polygalacturonases	(ipr012334 : 1500.0) Pectin lyase fold & (at1g67750 : 605.0) Pectate lyase family protein; FUNCTIONS IN: pectate lyase activity; INVOLVED IN: biological_process unknown; LOCATED IN: endomembrane system; EXPRESSED IN: 21 plant structures; EXPRESSED DURING: 13 growth stages; CONTAINS InterPro DOMAIN/s: Pectin lyase fold/virulence factor (InterPro:IPR011050), AmbAllergen (InterPro:IPR018082), Pectat…	5e-05	0.000462191	yes
gene:VIT_06s0009g00310	6:10481382-10483490	2.77865	1.14811	-1.27513	not assigned.unknown	no hits & (original description: no original description)	5e-05	0.000462191	yes
gene:VIT_05s0029g00140	5:14296110-14297784	19.6001	8.10187	-1.27454	RNA.regulation of transcription.AP2/EREBP, APETALA2/Ethylene-responsive element binding protein family	(at4g13620 : 207.0) encodes a member of the DREB subfamily A-6 of ERF/AP2 transcription factor family. The protein contains one AP2 domain. There are 8 members in this subfamily including RAP2.4.; Integrase-type DNA-binding superfamily protein; FUNCTIONS IN: DNA binding, sequence-specific DNA binding transcription factor activity; INVOLVED IN: regulation of transcription, DNA-dependent; LOCATED I…	5e-05	0.000462191	yes
gene:VIT_18s0001g02100	18:2504340-2505039	379.003	156.742	-1.27381	not assigned.unknown	no hits & (original description: no original description)	5e-05	0.000462191	yes
gene:VIT_02s0033g00300	2:14032838-14036930	19.0527	7.88012	-1.27371	RNA.regulation of transcription.G2-like transcription factor family, GARP	(loc_os02g47190.1 : 218.0) no description available & (at5g45580 : 199.0) Homeodomain-like superfamily protein; CONTAINS InterPro DOMAIN/s: Myb, DNA-binding (InterPro:IPR014778), Homeodomain-like (InterPro:IPR009057), Myb-like DNA-binding domain, SHAQKYF class (InterPro:IPR006447), HTH transcriptional regulator, Myb-type, DNA-binding (InterPro:IPR017930), Homeodomain-related (InterPro:IPR012287);…	5e-05	0.000462191	yes
gene:VIT_17s0000g08860	17:10309359-10310984	11.6691	4.84108	-1.26929	protein.degradation	(loc_os09g30411.1 : 273.0) no description available & (at4g10790 : 238.0) UBX domain-containing protein; CONTAINS InterPro DOMAIN/s: UAS (InterPro:IPR006577), UBX (InterPro:IPR001012); BEST Arabidopsis thaliana protein match is: Ubiquitin-like superfamily protein (TAIR:AT4G23040.1); Has 1807 Blast hits to 1807 proteins in 277 species: Archae - 0; Bacteria - 0; Metazoa - 736; Fungi - 347; Plants -…	5e-05	0.000462191	yes
gene:VIT_07s0141g00290	7:180264-182899	125.745	52.194	-1.26854	RNA.regulation of transcription.Aux/IAA family	(at3g04730 : 291.0) early auxin-induced (IAA16); indoleacetic acid-induced protein 16 (IAA16); FUNCTIONS IN: sequence-specific DNA binding transcription factor activity; INVOLVED IN: response to auxin stimulus; LOCATED IN: nucleus; EXPRESSED IN: 22 plant structures; EXPRESSED DURING: 13 growth stages; CONTAINS InterPro DOMAIN/s: Aux/IAA-ARF-dimerisation (InterPro:IPR011525), AUX/IAA protein (Inte…	5e-05	0.000462191	yes
gene:VIT_09s0002g08420	9:9422913-9423829	10.2694	4.26633	-1.26729	not assigned.unknown	(at1g15760 : 202.0) Sterile alpha motif (SAM) domain-containing protein; CONTAINS InterPro DOMAIN/s: Sterile alpha motif homology (InterPro:IPR010993), Sterile alpha motif, type 2 (InterPro:IPR011510); BEST Arabidopsis thaliana protein match is: Sterile alpha motif (SAM) domain-containing protein (TAIR:AT1G80520.1); Has 64 Blast hits to 64 proteins in 13 species: Archae - 0; Bacteria - 0; Metazoa…	5e-05	0.000462191	yes
gene:VIT_11s0016g00280	11:284025-305778	68.0967	28.2959	-1.26699	amino acid metabolism.degradation.aspartate family.lysine	(at4g33150 : 1542.0) lysine-ketoglutarate reductase/saccharopine dehydrogenase bifunctional enzyme; CONTAINS InterPro DOMAIN/s: Saccharopine dehydrogenase / Homospermidine synthase (InterPro:IPR005097); Has 1125 Blast hits to 1121 proteins in 331 species: Archae - 40; Bacteria - 296; Metazoa - 110; Fungi - 190; Plants - 55; Viruses - 0; Other Eukaryotes - 434 (source: NCBI BLink). & (loc_os02g542…	5e-05	0.000462191	yes
gene:VIT_13s0101g00460	13:12747660-12749205	6.92659	2.88065	-1.26575	not assigned.unknown	no hits & (original description: no original description)	0.00015	0.00125603	yes
gene:VIT_18s0157g00090	18:18858917-18864125	2.21944	0.924759	-1.26304	secondary metabolism.sulfur-containing.misc.alliinase	(gnl|cdd|68439 : 505.0) no description available & (at1g34060 : 501.0) Pyridoxal phosphate (PLP)-dependent transferases superfamily protein; FUNCTIONS IN: carbon-sulfur lyase activity, pyridoxal phosphate binding, catalytic activity; LOCATED IN: endomembrane system; CONTAINS InterPro DOMAIN/s: Pyridoxal phosphate-dependent transferase, major domain (InterPro:IPR015424), EGF-like, alliinase (Inter…	0.00055	0.00393294	yes
gene:VIT_01s0011g06400	1:6214721-6217246	3.74004	1.56245	-1.25925	RNA.regulation of transcription.C2H2 zinc finger family	(at2g01940 : 357.0) May be involved in an early event in shoot gravitropism such as gravity perception and/or a signaling process subsequent to amyloplast sedimentation as a putative transcription factor in gravity-perceptive cells.; SHOOT GRAVITROPISM 5 (SGR5); CONTAINS InterPro DOMAIN/s: Zinc finger, C2H2-like (InterPro:IPR015880), Zinc finger, C2H2-type (InterPro:IPR007087); BEST Arabidopsis t…	5e-05	0.000462191	yes
gene:VIT_09s0002g00320	9:240599-244970	190.254	79.6889	-1.25547	cell wall.pectin*esterases.PME	(p83948|pme3_citsi : 868.0) Pectinesterase-3 precursor (EC 3.1.1.11) (Pectin methylesterase 3) (PE 3) - Citrus sinensis (Sweet orange) & (at3g14310 : 784.0) encodes a pectin methylesterase, targeted by a cellulose binding protein (CBP) from the parasitic nematode Heterodera schachtii during parasitism.; pectin methylesterase 3 (PME3); FUNCTIONS IN: pectinesterase activity; INVOLVED IN: response t…	5e-05	0.000462191	yes
gene:VIT_02s0025g01950	2:1797973-1801592	5.31802	2.22835	-1.25492	cell wall.cellulose synthesis.cellulose synthase	(at4g23990 : 582.0) encodes a protein similar to cellulose synthase; cellulose synthase like G3 (CSLG3); FUNCTIONS IN: cellulose synthase activity, transferase activity, transferring glycosyl groups, transferase activity; INVOLVED IN: cellulose biosynthetic process, polysaccharide biosynthetic process; LOCATED IN: membrane; EXPRESSED IN: 13 plant structures; EXPRESSED DURING: 8 growth stages; CON…	5e-05	0.000462191	yes
gene:VIT_01s0127g00560	1:7930490-7932900	20.6782	8.67842	-1.2526	not assigned.no ontology.DC1 domain containing protein	(at1g60420 : 790.0) Reduce transmission through pollen.; DC1 domain-containing protein; FUNCTIONS IN: oxidoreductase activity, antioxidant activity; INVOLVED IN: response to cadmium ion, pollen tube growth, pollen tube guidance; LOCATED IN: cellular_component unknown; EXPRESSED IN: 25 plant structures; EXPRESSED DURING: 15 growth stages; CONTAINS InterPro DOMAIN/s: Thioredoxin fold (InterPro:IPR0…	5e-05	0.000462191	yes
gene:VIT_11s0052g00840	11:18415751-18418607	6.67144	2.80218	-1.25145	development.unspecified	(at5g57390 : 392.0) Encodes a member of the AP2 family of transcriptional regulators.May be involved in germination and seedling growth. Mutants are resistant to ABA analogs and are resistant to high nitrogen concentrations.essential for the developmental transition between the embryonic and vegetative phases in plants.Overexpression results in the formation of somatic embryos on cotyledons.; AIN…	5e-05	0.000462191	yes
gene:VIT_00s0259g00120	Un:18477243-18481701	1.24731	0.524601	-1.24953	transport.peptides and oligopeptides	(ipr004813 : 1500.0) Oligopeptide transporter OPT superfamily & (at4g16370 : 1233.0) Encodes an oligopeptide transporter involved in metal homeostasis.; oligopeptide transporter (OPT3); CONTAINS InterPro DOMAIN/s: Tetrapeptide transporter, OPT1/isp4 (InterPro:IPR004648), Oligopeptide transporter OPT superfamily (InterPro:IPR004813); BEST Arabidopsis thaliana protein match is: oligopeptide transpo…	0.00125	0.00796572	yes
gene:VIT_03s0017g02260	3:19020404-19021602	2087.85	878.668	-1.24863	misc.protease inhibitor/seed storage/lipid transfer protein (LTP) family protein	(at3g22142 : 134.0) Encodes a Protease inhibitor/seed storage/LTP family protein; Bifunctional inhibitor/lipid-transfer protein/seed storage 2S albumin superfamily protein; INVOLVED IN: lipid transport; LOCATED IN: cellular_component unknown; CONTAINS InterPro DOMAIN/s: Bifunctional inhibitor/plant lipid transfer protein/seed storage (InterPro:IPR016140), Plant lipid transfer protein/seed storage…	5e-05	0.000462191	yes
gene:VIT_05s0062g01010	5:19608568-19610214	6.20899	2.61581	-1.2471	hormone metabolism.auxin.induced-regulated-responsive-activated	(loc_os04g26910.1 : 503.0) no description available & (at1g60680 : 496.0) NAD(P)-linked oxidoreductase superfamily protein; FUNCTIONS IN: oxidoreductase activity, aldo-keto reductase activity; INVOLVED IN: oxidation reduction; EXPRESSED IN: hypocotyl, root; CONTAINS InterPro DOMAIN/s: Aldo/keto reductase (InterPro:IPR001395), Aldo/keto reductase subgroup (InterPro:IPR020471); BEST Arabidopsis tha…	5e-05	0.000462191	yes
gene:VIT_06s0004g04110	6:5075905-5078391	112.557	47.5064	-1.24446	not assigned.unknown	(at2g28690 : 167.0) Protein of unknown function (DUF1635); CONTAINS InterPro DOMAIN/s: Protein of unknown function DUF1635 (InterPro:IPR012862); BEST Arabidopsis thaliana protein match is: Protein of unknown function (DUF1635) (TAIR:AT5G59760.1); Has 114 Blast hits to 114 proteins in 19 species: Archae - 0; Bacteria - 0; Metazoa - 0; Fungi - 0; Plants - 102; Viruses - 0; Other Eukaryotes - 12 (so…	5e-05	0.000462191	yes
gene:VIT_18s0122g00980	18:694336-696186	20.5413	8.66996	-1.24443	misc.beta 1,3 glucan hydrolases.glucan endo-1,3-beta-glucosidase	(loc_os03g46660.1 : 336.0) no description available & (at4g29360 : 333.0) O-Glycosyl hydrolases family 17 protein; FUNCTIONS IN: cation binding, hydrolase activity, hydrolyzing O-glycosyl compounds, catalytic activity; INVOLVED IN: carbohydrate metabolic process; LOCATED IN: anchored to plasma membrane, anchored to membrane; EXPRESSED IN: 19 plant structures; EXPRESSED DURING: 11 growth stages; C…	5e-05	0.000462191	yes
gene:VIT_08s0040g01240	8:12276224-12277964	10.4119	4.39581	-1.24403	RNA.regulation of transcription.bHLH,Basic Helix-Loop-Helix family	(at2g41130 : 207.0) basic helix-loop-helix (bHLH) DNA-binding superfamily protein; FUNCTIONS IN: DNA binding, sequence-specific DNA binding transcription factor activity; INVOLVED IN: regulation of transcription; LOCATED IN: chloroplast envelope; CONTAINS InterPro DOMAIN/s: Helix-loop-helix DNA-binding domain (InterPro:IPR001092), Helix-loop-helix DNA-binding (InterPro:IPR011598); BEST Arabidopsi…	5e-05	0.000462191	yes
gene:VIT_16s0098g01790	16:21853416-21856524	11.8158	4.98974	-1.24368	signalling.calcium	(at3g49260 : 178.0) IQ-domain 21 (iqd21); FUNCTIONS IN: calmodulin binding; INVOLVED IN: biological_process unknown; LOCATED IN: cellular_component unknown; EXPRESSED IN: 19 plant structures; EXPRESSED DURING: 13 growth stages; CONTAINS InterPro DOMAIN/s: IQ calmodulin-binding region (InterPro:IPR000048); BEST Arabidopsis thaliana protein match is: IQ-domain 2 (TAIR:AT5G03040.3). & (loc_os03g4461…	5e-05	0.000462191	yes
gene:VIT_18s0001g01440	18:2005998-2006364	13.2218	5.58353	-1.24367	not assigned.unknown	no hits & (original description: no original description)	0.003	0.0167329	yes
gene:VIT_15s0046g01410	15:18397169-18398566	19.722	8.3306	-1.24332	not assigned.unknown	(at2g46300 : 131.0) Late embryogenesis abundant (LEA) hydroxyproline-rich glycoprotein family; CONTAINS InterPro DOMAIN/s: Late embryogenesis abundant protein, group 2 (InterPro:IPR004864); BEST Arabidopsis thaliana protein match is: unknown protein (TAIR:AT4G01110.1); Has 504 Blast hits to 503 proteins in 23 species: Archae - 0; Bacteria - 0; Metazoa - 1; Fungi - 2; Plants - 501; Viruses - 0; Ot…	5e-05	0.000462191	yes
gene:VIT_12s0055g00370	12:13112124-13115305	9.78682	4.13438	-1.24317	not assigned.unknown	(at2g01080 : 230.0) Late embryogenesis abundant (LEA) hydroxyproline-rich glycoprotein family; FUNCTIONS IN: molecular_function unknown; INVOLVED IN: biological_process unknown; LOCATED IN: plasma membrane; EXPRESSED IN: 14 plant structures; EXPRESSED DURING: 6 growth stages; CONTAINS InterPro DOMAIN/s: Late embryogenesis abundant protein, group 2 (InterPro:IPR004864); BEST Arabidopsis thaliana p…	5e-05	0.000462191	yes
gene:VIT_01s0011g04060	1:3716219-3718893	8.55798	3.61633	-1.24274	signalling.receptor kinases.leucine rich repeat III	(at2g01210 : 971.0) Leucine-rich repeat protein kinase family protein; FUNCTIONS IN: protein serine/threonine kinase activity, kinase activity, ATP binding; INVOLVED IN: transmembrane receptor protein tyrosine kinase signaling pathway, protein amino acid phosphorylation; LOCATED IN: chloroplast stroma, chloroplast, plasma membrane, plant-type cell wall; EXPRESSED IN: 11 plant structures; EXPRESSE…	5e-05	0.000462191	yes
gene:VIT_12s0142g00160	12:144804-145328	7.90709	3.34214	-1.24238	not assigned.unknown	no hits & (original description: no original description)	0.00155	0.00956628	yes
gene:VIT_13s0067g00730	13:403514-408242	3.48899	1.4762	-1.24092	misc.GDSL-motif lipase	(loc_os11g48070.1 : 411.0) no description available & (at3g11210 : 407.0) SGNH hydrolase-type esterase superfamily protein; FUNCTIONS IN: hydrolase activity, hydrolase activity, acting on ester bonds, carboxylesterase activity; INVOLVED IN: lipid metabolic process; LOCATED IN: cellular_component unknown; EXPRESSED IN: 20 plant structures; EXPRESSED DURING: 12 growth stages; CONTAINS InterPro DOMA…	0.0005	0.00360833	yes
gene:VIT_16s0050g02220	16:19180653-19188753	27.2976	11.5619	-1.2394	stress.biotic.PR-proteins	(p51614|chit3_vitvi : 467.0) Acidic endochitinase precursor (EC 3.2.1.14) - Vitis vinifera (Grape) & (at5g24090 : 389.0) Chitinase A (class III) expressed exclusively under environmental stress conditions.; chitinase A (CHIA); FUNCTIONS IN: cation binding, hydrolase activity, hydrolyzing O-glycosyl compounds, catalytic activity; INVOLVED IN: response to salt stress, response to cold, cellular res…	5e-05	0.000462191	yes
gene:VIT_11s0052g01620	11:19351606-19352480	12.0841	5.12153	-1.23846	stress.abiotic.unspecified	(q40374|pr1_medtr : 207.0) Pathogenesis-related protein PR-1 precursor - Medicago truncatula (Barrel medic) & (at5g57625 : 185.0) CAP (Cysteine-rich secretory proteins, Antigen 5, and Pathogenesis-related 1 protein) superfamily protein; FUNCTIONS IN: molecular_function unknown; INVOLVED IN: biological_process unknown; LOCATED IN: endomembrane system, extracellular region; CONTAINS InterPro DOMAIN…	5e-05	0.000462191	yes
gene:VIT_19s0090g01340	19:7399650-7400259	547.465	232.161	-1.23764	not assigned.unknown	no hits & (original description: no original description)	5e-05	0.000462191	yes
gene:VIT_00s0304g00010	Un:22363326-22365028	32.2176	13.6865	-1.2351	not assigned.unknown	no hits & (original description: no original description)	5e-05	0.000462191	yes
gene:VIT_11s0016g03180	11:2548102-2561412	6.18834	2.63164	-1.23359	protein.postranslational modification	(loc_os01g40094.1 : 291.0) no description available & (at4g26080 : 289.0) Involved in abscisic acid (ABA) signal transduction. Negative regulator of ABA promotion of stomatal closure.; ABA INSENSITIVE 1 (ABI1); CONTAINS InterPro DOMAIN/s: Protein phosphatase 2C, manganese/magnesium aspartate binding site (InterPro:IPR000222), Protein phosphatase 2C-related (InterPro:IPR001932), Protein phosphatas…	5e-05	0.000462191	yes
gene:VIT_08s0007g03260	8:17261076-17261704	7.12813	3.03516	-1.23175	not assigned.unknown	(at3g10120 : 105.0) unknown protein; BEST Arabidopsis thaliana protein match is: unknown protein (TAIR:AT5G03890.1); Has 57 Blast hits to 57 proteins in 10 species: Archae - 0; Bacteria - 0; Metazoa - 0; Fungi - 0; Plants - 57; Viruses - 0; Other Eukaryotes - 0 (source: NCBI BLink). & (reliability: 210.0) & (original description: no original description)	0.0006	0.00423345	yes
gene:VIT_04s0008g02500	4:2067296-2069769	19.5512	8.32518	-1.2317	not assigned.no ontology.hydroxyproline rich proteins	(at2g18910 : 109.0) hydroxyproline-rich glycoprotein family protein; Has 87 Blast hits to 67 proteins in 17 species: Archae - 0; Bacteria - 4; Metazoa - 0; Fungi - 0; Plants - 77; Viruses - 2; Other Eukaryotes - 4 (source: NCBI BLink). & (reliability: 218.0) & (original description: no original description)	5e-05	0.000462191	yes
gene:VIT_18s0001g00810	18:1565564-1566903	133.224	56.8039	-1.22979	hormone metabolism.brassinosteroid.synthesis-degradation.sterols.SMT2	(at1g20330 : 685.0) Encodes a sterol-C24-methyltransferases involved in sterol biosynthesis. Mutants display altered sterol composition, serrated petals and sepals and altered cotyledon vascular patterning as well as ectopic endoreduplication. This suggests that suppression of endoreduplication is important for petal morphogenesis and that normal sterol composition is required for this suppressio…	5e-05	0.000462191	yes
gene:VIT_08s0007g06060	8:19876328-19877644	10.7405	4.58133	-1.22922	misc.beta 1,3 glucan hydrolases.glucan endo-1,3-beta-glucosidase	(p52408|e13b_prupe : 434.0) Glucan endo-1,3-beta-glucosidase, basic isoform precursor (EC 3.2.1.39) ((1->3)-beta-glucan endohydrolase) ((1->3)-beta-glucanase) (Beta-1,3-endoglucanase) (PpGns1) - Prunus persica (Peach) & (gnl|cdd|84700 : 419.0) no description available & (at3g57240 : 379.0) encodes a member of glycosyl hydrolase family 17; "beta-1,3-glucanase 3" (BG3); FUNCTIONS IN: cellulase acti…	5e-05	0.000462191	yes
gene:VIT_16s0050g00160	16:16992504-16995418	4.39662	1.87791	-1.22727	not assigned.unknown	(gnl|cdd|69222 : 652.0) no description available & (at5g23850 : 638.0) FUNCTIONS IN: molecular_function unknown; INVOLVED IN: biological_process unknown; LOCATED IN: cellular_component unknown; EXPRESSED IN: 23 plant structures; EXPRESSED DURING: 13 growth stages; CONTAINS InterPro DOMAIN/s: Lipopolysaccharide-modifying protein (InterPro:IPR006598), Protein of unknown function DUF821, CAP10-like …	5e-05	0.000462191	yes
gene:VIT_14s0060g01730	14:1426636-1427052	119.056	50.8571	-1.22712			5e-05	0.000462191	yes
gene:VIT_08s0040g02970	8:13977141-13980025	6.79954	2.90528	-1.22676	protein.postranslational modification	(at3g12620 : 552.0) Protein phosphatase 2C family protein; FUNCTIONS IN: protein serine/threonine phosphatase activity, catalytic activity; INVOLVED IN: protein amino acid dephosphorylation; LOCATED IN: protein serine/threonine phosphatase complex; EXPRESSED IN: 24 plant structures; EXPRESSED DURING: 15 growth stages; CONTAINS InterPro DOMAIN/s: Protein phosphatase 2C, manganese/magnesium asparta…	5e-05	0.000462191	yes
gene:VIT_06s0004g01770	6:2177583-2186415	22.4287	9.59616	-1.22481	not assigned.unknown	(at5g12950 : 1139.0) FUNCTIONS IN: catalytic activity; LOCATED IN: vacuole, plant-type cell wall; EXPRESSED IN: stem, male gametophyte, guard cell, pollen tube; EXPRESSED DURING: L mature pollen stage, M germinated pollen stage; CONTAINS InterPro DOMAIN/s: Protein of unknown function DUF1680 (InterPro:IPR012878), Six-hairpin glycosidase-like (InterPro:IPR008928); BEST Arabidopsis thaliana protein…	5e-05	0.000462191	yes
gene:VIT_11s0118g00650	11:6407051-6408551	42.3236	18.1701	-1.2199	not assigned.unknown	no hits & (original description: no original description)	5e-05	0.000462191	yes
gene:VIT_06s0004g04120	6:5090719-5091916	368.641	158.376	-1.21887	transport.Major Intrinsic Proteins.TIP	(at4g01470 : 271.0) Encodes AtTIP1;3, functions as water and urea channels in pollen.; tonoplast intrinsic protein 1;3 (TIP1;3); FUNCTIONS IN: water channel activity, urea transmembrane transporter activity; INVOLVED IN: transport, urea transport, water transport; LOCATED IN: integral to membrane, membrane; EXPRESSED IN: 10 plant structures; EXPRESSED DURING: L mature pollen stage, M germinated p…	5e-05	0.000462191	yes
gene:VIT_06s0004g07070	6:7819270-7823818	29.3587	12.6199	-1.21808	protein.postranslational modification	(at5g58520 : 858.0) Protein kinase superfamily protein; FUNCTIONS IN: protein serine/threonine/tyrosine kinase activity, kinase activity; INVOLVED IN: protein amino acid phosphorylation; LOCATED IN: cellular_component unknown; EXPRESSED IN: 14 plant structures; EXPRESSED DURING: 6 growth stages; CONTAINS InterPro DOMAIN/s: Protein kinase, catalytic domain (InterPro:IPR000719), Serine-threonine/ty…	5e-05	0.000462191	yes
gene:VIT_06s0080g00750	6:20743319-20744271	8.12635	3.49348	-1.21794	not assigned.unknown	(at3g15040 : 81.3) Protein of unknown function, DUF584; CONTAINS InterPro DOMAIN/s: Protein of unknown function DUF584 (InterPro:IPR007608); BEST Arabidopsis thaliana protein match is: Protein of unknown function, DUF584 (TAIR:AT4G21970.1); Has 2569 Blast hits to 543 proteins in 84 species: Archae - 0; Bacteria - 28; Metazoa - 187; Fungi - 69; Plants - 343; Viruses - 0; Other Eukaryotes - 1942 (s…	5e-05	0.000462191	yes
gene:VIT_00s0181g00030	Un:7653273-7655004	59.4808	25.599	-1.21634	not assigned.unknown	no hits & (original description: no original description)	5e-05	0.000462191	yes
gene:VIT_05s0020g03380	5:5145522-5148774	36.1273	15.5564	-1.21558	protein.postranslational modification.kinase	(at3g04910 : 748.0) Serine/threonine protein kinase, whose transcription is regulated by circadian rhythm.; with no lysine (K) kinase 1 (WNK1); FUNCTIONS IN: protein serine/threonine kinase activity, protein kinase activity, kinase activity; INVOLVED IN: protein amino acid phosphorylation, circadian rhythm; LOCATED IN: membrane; EXPRESSED IN: 22 plant structures; EXPRESSED DURING: 13 growth stage…	5e-05	0.000462191	yes
gene:VIT_17s0000g06680	17:7231544-7234887	46.224	19.9151	-1.21478	not assigned.unknown	(at2g03350 : 219.0) Protein of unknown function, DUF538; CONTAINS InterPro DOMAIN/s: Protein of unknown function DUF538 (InterPro:IPR007493); BEST Arabidopsis thaliana protein match is: Protein of unknown function, DUF538 (TAIR:AT3G08890.2); Has 544 Blast hits to 544 proteins in 26 species: Archae - 0; Bacteria - 0; Metazoa - 0; Fungi - 0; Plants - 543; Viruses - 0; Other Eukaryotes - 1 (source: …	5e-05	0.000462191	yes
gene:VIT_17s0000g01110	17:784244-785956	55.5971	24.0142	-1.21112	metal handling.binding, chelation and storage	(at5g50740 : 204.0) Heavy metal transport/detoxification superfamily protein ; FUNCTIONS IN: metal ion binding; INVOLVED IN: metal ion transport; LOCATED IN: cellular_component unknown; EXPRESSED IN: 20 plant structures; EXPRESSED DURING: 13 growth stages; CONTAINS InterPro DOMAIN/s: Heavy metal transport/detoxification protein (InterPro:IPR006121); BEST Arabidopsis thaliana protein match is: far…	5e-05	0.000462191	yes
gene:VIT_05s0049g00970	5:7987706-7989749	32.035	13.8617	-1.20854	not assigned.unknown	no hits & (original description: no original description)	5e-05	0.000462191	yes
gene:VIT_01s0011g03550	1:3217780-3218222	27.9725	12.1045	-1.20847	not assigned.unknown	no hits & (original description: no original description)	5e-05	0.000462191	yes
gene:VIT_06s0004g02580	6:3099563-3107370	5.79161	2.51097	-1.20572	RNA.regulation of transcription.HB,Homeobox transcription factor family	(at2g27990 : 272.0) Encodes a BEL1-like homeobox gene that functions together with PNY in meristem maintenance by regulating the allocation process during vegetative and reproductive development. Both gene products are required for the competence of the SAM to respond properly to floral inductive signals.; BEL1-like homeodomain 8 (BLH8); CONTAINS InterPro DOMAIN/s: Homeobox (InterPro:IPR001356), …	5e-05	0.000462191	yes
gene:VIT_05s0020g03200	5:4962392-4965733	34.4198	14.9242	-1.20558	polyamine metabolism.synthesis.spermine synthase	(at5g19530 : 468.0) Encodes a spermine synthase. Required for internode elongation and vascular development, specifically in the mechanism that defines the boundaries between veins and nonvein regions. This mechanism may be mediated by polar auxin transport. Though ACL5 has been shown to function as a spermine synthase in E. coli, an ACL5 knockout has no effect on the endogenous levels of free an…	5e-05	0.000462191	yes
gene:VIT_08s0007g02920	8:16997229-16999810	1.33126	0.577506	-1.20488	development.unspecified	(gnl|cdd|35511 : 418.0) no description available & (at1g12910 : 408.0) Encodes a protein with similarity to the petunia WD repeat protein an11.; ANTHOCYANIN11 (ATAN11); CONTAINS InterPro DOMAIN/s: WD40 repeat-like-containing domain (InterPro:IPR011046), WD40 repeat 2 (InterPro:IPR019782), WD40 repeat, conserved site (InterPro:IPR019775), WD40-repeat-containing domain (InterPro:IPR017986), WD40 re…	0.00815	0.0380426	yes
gene:VIT_11s0016g00120	11_random:76599-76967	14.4453	6.26974	-1.20412	not assigned.unknown	no hits & (original description: no original description)	0.0017	0.0103599	yes
gene:VIT_11s0016g03540	11:2881443-2885216	1.65804	0.721362	-1.20069	RNA.regulation of transcription.Aux/IAA family	(at4g29080 : 317.0) phytochrome-associated protein 2 (PAP2); phytochrome-associated protein 2 (PAP2); FUNCTIONS IN: sequence-specific DNA binding transcription factor activity; INVOLVED IN: response to auxin stimulus, regulation of translation; LOCATED IN: intracellular, nucleus; EXPRESSED IN: 22 plant structures; EXPRESSED DURING: 13 growth stages; CONTAINS InterPro DOMAIN/s: Aux/IAA-ARF-dimeris…	0.0054	0.027122	yes
gene:VIT_09s0002g01040	9:769335-771986	87.8991	38.2431	-1.20065	protein.degradation.subtilases	(at3g14067 : 994.0) Subtilase family protein; FUNCTIONS IN: identical protein binding, serine-type endopeptidase activity; INVOLVED IN: proteolysis, negative regulation of catalytic activity; LOCATED IN: apoplast, plasma membrane, vacuole, plant-type cell wall; EXPRESSED IN: 24 plant structures; EXPRESSED DURING: 13 growth stages; CONTAINS InterPro DOMAIN/s: Protease-associated PA (InterPro:IPR00…	5e-05	0.000462191	yes
gene:VIT_05s0077g01010	5:783349-788281	1.90172	0.827565	-1.20036	RNA.processing	(at3g17040 : 762.0) It is a RNA tetratricopeptide repeat-containing protein required for normal processing of transcripts from the polycistronic chloroplast psbB-psbT-psbH-petB-petD operon coding for proteins of the photosystem II and cytochrome b6/f complexes. Localizes to the chloroplast membrane. Involved in regulating plastidial gene expression and biogenesis.; high chlorophyll fluorescent 10…	0.00015	0.00125603	yes
gene:VIT_09s0002g04580	9:4146307-4149271	56.0676	24.4155	-1.19937	not assigned.unknown	(at1g79910 : 196.0) Regulator of Vps4 activity in the MVB pathway protein; CONTAINS InterPro DOMAIN/s: Protein of unknown function DUF292, eukaryotic (InterPro:IPR005061); BEST Arabidopsis thaliana protein match is: Regulator of Vps4 activity in the MVB pathway protein (TAIR:AT1G52315.1); Has 35333 Blast hits to 34131 proteins in 2444 species: Archae - 798; Bacteria - 22429; Metazoa - 974; Fungi …	5e-05	0.000462191	yes
gene:VIT_03s0038g02160	3:1484215-1486196	43.0818	18.7764	-1.19815	stress.biotic	(at4g38670 : 355.0) Pathogenesis-related thaumatin superfamily protein; INVOLVED IN: response to other organism; EXPRESSED IN: 18 plant structures; EXPRESSED DURING: 11 growth stages; CONTAINS InterPro DOMAIN/s: Thaumatin, conserved site (InterPro:IPR017949), Thaumatin, pathogenesis-related (InterPro:IPR001938); BEST Arabidopsis thaliana protein match is: Pathogenesis-related thaumatin superfamil…	5e-05	0.000462191	yes
gene:VIT_18s0001g06650	18:5009724-5011125	105.391	45.938	-1.198	RNA.regulation of transcription.bHLH,Basic Helix-Loop-Helix family	(at1g72210 : 204.0) basic helix-loop-helix (bHLH) DNA-binding superfamily protein; FUNCTIONS IN: DNA binding, sequence-specific DNA binding transcription factor activity; INVOLVED IN: regulation of transcription; LOCATED IN: nucleus; CONTAINS InterPro DOMAIN/s: Helix-loop-helix DNA-binding domain (InterPro:IPR001092), Helix-loop-helix DNA-binding (InterPro:IPR011598); BEST Arabidopsis thaliana pr…	5e-05	0.000462191	yes
gene:VIT_08s0007g04040	8:18038022-18039925	75.8508	33.0624	-1.19797	misc.cytochrome P450	(p37122|c76a2_solme : 541.0) Cytochrome P450 76A2 (EC 1.14.-.-) (CYPLXXVIA2) (P-450EG7) - Solanum melongena (Eggplant) (Aubergine) & (gnl|cdd|35378 : 434.0) no description available & (at3g52970 : 427.0) member of CYP76G; "cytochrome P450, family 76, subfamily G, polypeptide 1" (CYP76G1); FUNCTIONS IN: electron carrier activity, monooxygenase activity, iron ion binding, oxygen binding, heme bindi…	5e-05	0.000462191	yes
gene:VIT_09s0002g00650	9:445795-446624	14.6851	6.40132	-1.19791	hormone metabolism.auxin.induced-regulated-responsive-activated	(at1g72430 : 105.0) SAUR-like auxin-responsive protein family ; CONTAINS InterPro DOMAIN/s: Auxin responsive SAUR protein (InterPro:IPR003676); BEST Arabidopsis thaliana protein match is: SAUR-like auxin-responsive protein family (TAIR:AT1G17345.1); Has 148 Blast hits to 148 proteins in 14 species: Archae - 0; Bacteria - 0; Metazoa - 0; Fungi - 0; Plants - 148; Viruses - 0; Other Eukaryotes - 0 (…	5e-05	0.000462191	yes
gene:VIT_00s0181g00020	Un:7639960-7647322	9.35842	4.08984	-1.19422	not assigned.no ontology.armadillo/beta-catenin repeat family protein	(at1g61350 : 568.0) ARM repeat superfamily protein; FUNCTIONS IN: binding; INVOLVED IN: biological_process unknown; LOCATED IN: cellular_component unknown; EXPRESSED IN: 22 plant structures; EXPRESSED DURING: 13 growth stages; CONTAINS InterPro DOMAIN/s: Armadillo-like helical (InterPro:IPR011989), Armadillo (InterPro:IPR000225), Armadillo-type fold (InterPro:IPR016024); BEST Arabidopsis thaliana…	5e-05	0.000462191	yes
gene:VIT_07s0129g00370	7:15629947-15632799	71.9267	31.4428	-1.1938	not assigned.unknown	(at5g67390 : 82.0) unknown protein; BEST Arabidopsis thaliana protein match is: Plant protein of unknown function (DUF863) (TAIR:AT1G69360.1); Has 186 Blast hits to 186 proteins in 18 species: Archae - 0; Bacteria - 0; Metazoa - 0; Fungi - 0; Plants - 170; Viruses - 0; Other Eukaryotes - 16 (source: NCBI BLink). & (reliability: 164.0) & (original description: no original description)	5e-05	0.000462191	yes
gene:VIT_19s0014g01940	19:2124107-2125926	31.2556	13.6671	-1.19341	not assigned.unknown	no hits & (original description: no original description)	5e-05	0.000462191	yes
gene:VIT_16s0039g01900	16:1825308-1828526	6.13391	2.68231	-1.19333	RNA.regulation of transcription.G2-like transcription factor family, GARP	(at1g32240 : 201.0) Encodes a member of the KANADI family of putative transcription factors. Together with KAN1, this gene appears to be involved in the development of the carpel and the outer integument of the ovule.Along with KAN1 and KAN4 appears to regulate the proper localization of PIN1 in early embryogenesis.; KANADI 2 (KAN2); CONTAINS InterPro DOMAIN/s: Homeodomain-like (InterPro:IPR00905…	5e-05	0.000462191	yes
gene:VIT_04s0008g01520	4:1224822-1225354	4.58866	2.00848	-1.19197	stress.abiotic.heat	(p05477|hsp21_soybn : 187.0) 17.9 kDa class II heat shock protein - Glycine max (Soybean) & (at5g12020 : 147.0) 17.6 kDa class II heat shock protein (HSP17.6II); CONTAINS InterPro DOMAIN/s: Heat shock protein Hsp20 (InterPro:IPR002068), HSP20-like chaperone (InterPro:IPR008978); BEST Arabidopsis thaliana protein match is: heat shock protein 17.6A (TAIR:AT5G12030.1); Has 1807 Blast hits to 1807 pr…	0.01055	0.0470816	yes
gene:VIT_05s0077g01990	5:1549629-1551942	6.03871	2.64618	-1.19033	misc.misc2	(at4g02340 : 443.0) alpha/beta-Hydrolases superfamily protein; FUNCTIONS IN: epoxide hydrolase activity, catalytic activity; LOCATED IN: peroxisome; EXPRESSED IN: 22 plant structures; EXPRESSED DURING: 13 growth stages; CONTAINS InterPro DOMAIN/s: Epoxide hydrolase-like (InterPro:IPR000639), Alpha/beta hydrolase fold-1 (InterPro:IPR000073); BEST Arabidopsis thaliana protein match is: alpha/beta-H…	5e-05	0.000462191	yes
gene:VIT_14s0060g00940	14:730734-731452	4.56219	2.00043	-1.18941	not assigned.unknown	no hits & (original description: no original description)	0.00155	0.00956628	yes
gene:VIT_13s0064g00160	13:21617252-21623770	1.68492	0.739876	-1.18732	not assigned.unknown	(loc_os05g32230.1 : 469.0) no description available & (at5g12470 : 447.0) Protein of unknown function (DUF3411); FUNCTIONS IN: molecular_function unknown; INVOLVED IN: biological_process unknown; LOCATED IN: mitochondrion, chloroplast, plastid, chloroplast inner membrane, chloroplast envelope; EXPRESSED IN: 24 plant structures; EXPRESSED DURING: 14 growth stages; CONTAINS InterPro DOMAIN/s: Prote…	0.003	0.0167329	yes
gene:VIT_01s0026g00200	1:8845183-8847028	1.39825	0.614592	-1.18592	cell wall.modification	(at1g10550 : 360.0) Encodes a membrane-localized protein that is predicted to function during cell wall modification.Overexpression of XTH33 results in abnormal cell morphology. It's expression is under epigenetic control by ATX1.; xyloglucan:xyloglucosyl transferase 33 (XTH33); FUNCTIONS IN: hydrolase activity, acting on glycosyl bonds, hydrolase activity, hydrolyzing O-glycosyl compounds, xylog…	0.00815	0.0380426	yes
gene:VIT_07s0031g00540	7:16732791-16733452	77.5329	34.1391	-1.18338	signalling.misc	(at5g67070 : 123.0) Member of a diversely expressed predicted peptide family showing sequence similarity to tobacco Rapid Alkalinization Factor (RALF), and is believed to play an essential role in the physiology of Arabidopsis. Consists of a single exon and is characterized by a conserved C-terminal motif and N-terminal signal peptide.; ralf-like 34 (RALFL34); CONTAINS InterPro DOMAIN/s: Rapid AL…	5e-05	0.000462191	yes
gene:VIT_15s0048g01600	15:15741592-15744038	1.7201	0.758513	-1.18125	misc.cytochrome P450	(at2g45550 : 530.0) member of CYP76C; "cytochrome P450, family 76, subfamily C, polypeptide 4" (CYP76C4); FUNCTIONS IN: electron carrier activity, monooxygenase activity, iron ion binding, oxygen binding, heme binding; INVOLVED IN: oxidation reduction; EXPRESSED IN: stem, root, carpel; EXPRESSED DURING: 4 anthesis; CONTAINS InterPro DOMAIN/s: Cytochrome P450 (InterPro:IPR001128), Cytochrome P450,…	0.00275	0.0155493	yes
gene:VIT_11s0016g04760	11:4071995-4072629	51.9176	22.9127	-1.18008	not assigned.unknown	(at1g52720 : 80.1) unknown protein; BEST Arabidopsis thaliana protein match is: unknown protein (TAIR:AT3G15630.1); Has 61 Blast hits to 61 proteins in 13 species: Archae - 0; Bacteria - 0; Metazoa - 0; Fungi - 0; Plants - 61; Viruses - 0; Other Eukaryotes - 0 (source: NCBI BLink). & (reliability: 160.2) & (original description: no original description)	5e-05	0.000462191	yes
gene:VIT_11s0052g00630	11:18119313-18121325	12.3214	5.44252	-1.17882	not assigned.unknown	(at2g18969 : 105.0) BEST Arabidopsis thaliana protein match is: sequence-specific DNA binding transcription factors;transcription regulators (TAIR:AT4G30180.1); Has 30201 Blast hits to 17322 proteins in 780 species: Archae - 12; Bacteria - 1396; Metazoa - 17338; Fungi - 3422; Plants - 5037; Viruses - 0; Other Eukaryotes - 2996 (source: NCBI BLink). & (reliability: 210.0) & (original description: …	5e-05	0.000462191	yes
gene:VIT_00s0265g00090	Un:19215636-19217032	88.9808	39.3227	-1.17813	not assigned.unknown	(gnl|cdd|68298 : 243.0) no description available & (at4g32480 : 238.0) Protein of unknown function (DUF506) ; FUNCTIONS IN: molecular_function unknown; INVOLVED IN: biological_process unknown; LOCATED IN: cellular_component unknown; EXPRESSED IN: cultured cell; CONTAINS InterPro DOMAIN/s: Protein of unknown function DUF506, plant (InterPro:IPR006502); BEST Arabidopsis thaliana protein match is: P…	5e-05	0.000462191	yes
gene:VIT_05s0136g00260	5:13597427-13599519	2.17801	0.964201	-1.17561	secondary metabolism.flavonoids.chalcones.naringenin-chalcone synthase	(p22928|chsj_pethy : 721.0) Chalcone synthase J (EC 2.3.1.74) (Naringenin-chalcone synthase J) - Petunia hybrida (Petunia) & (at5g13930 : 664.0) Encodes chalcone synthase (CHS), a key enzyme involved in the biosynthesis of flavonoids. Required for the accumulation of purple anthocyanins in leaves and stems. Also involved in the regulation of auxin transport and the modulation of root gravitropism…	0.00155	0.00956628	yes
gene:VIT_01s0026g02040	1:11410189-11411089	38.8628	17.2267	-1.17374	not assigned.unknown	no hits & (original description: no original description)	5e-05	0.000462191	yes
gene:VIT_06s0004g06300	6:7085858-7092094	3.08455	1.37199	-1.16879	cell.division	(at2g29680 : 551.0) Encodes cell division control protein 6 (CDC6).; cell division control 6 (CDC6); FUNCTIONS IN: ATP binding; INVOLVED IN: regulation of cell cycle, DNA replication; LOCATED IN: chloroplast; EXPRESSED IN: 22 plant structures; EXPRESSED DURING: 14 growth stages; CONTAINS InterPro DOMAIN/s: ATPase, AAA-type, core (InterPro:IPR003959), CDC6, C-terminal (InterPro:IPR015163), Cell di…	0.00035	0.00264049	yes
gene:VIT_03s0063g00790	3:4278626-4279584	6.09854	2.71298	-1.16859	Biodegradation of Xenobiotics	(gnl|cdd|36728 : 253.0) no description available & (at3g48700 : 228.0) carboxyesterase 13 (CXE13); FUNCTIONS IN: hydrolase activity; INVOLVED IN: metabolic process; LOCATED IN: cellular_component unknown; EXPRESSED IN: 6 plant structures; EXPRESSED DURING: F mature embryo stage, petal differentiation and expansion stage, E expanded cotyledon stage, D bilateral stage; CONTAINS InterPro DOMAIN/s: L…	0.00015	0.00125603	yes
gene:VIT_00s0270g00120	Un:19993240-19993943	34.355	15.3763	-1.15981	stress.biotic.PR-proteins.proteinase inhibitors.trypsin inhibitor	(gnl|cdd|29140 : 126.0) no description available & (at1g17860 : 112.0) Kunitz family trypsin and protease inhibitor protein; FUNCTIONS IN: endopeptidase inhibitor activity; INVOLVED IN: biological_process unknown; LOCATED IN: apoplast, cell wall; EXPRESSED IN: 17 plant structures; EXPRESSED DURING: 13 growth stages; CONTAINS InterPro DOMAIN/s: Proteinase inhibitor I3, Kunitz legume (InterPro:IPR0…	5e-05	0.000462191	yes
gene:VIT_09s0002g04630	9:4189961-4190834	73.4787	32.9021	-1.15915	RNA.regulation of transcription.ovate family OFP	(loc_os01g40970.1 : 97.8) no description available & (at1g79960 : 94.4) ovate family protein 14 (OFP14); CONTAINS InterPro DOMAIN/s: Protein of unknown function DUF623 (InterPro:IPR006458); BEST Arabidopsis thaliana protein match is: ovate family protein 13 (TAIR:AT5G04820.1); Has 451 Blast hits to 451 proteins in 52 species: Archae - 0; Bacteria - 0; Metazoa - 9; Fungi - 29; Plants - 394; Viruse…	5e-05	0.000462191	yes
gene:VIT_11s0052g00710	11:18230346-18248740	5.68225	2.54498	-1.15881	not assigned.unknown	(at5g20590 : 611.0) Encodes a member of the TBL (TRICHOME BIREFRINGENCE-LIKE) gene family containing a plant-specific DUF231 (domain of unknown function) domain. TBL gene family has 46 members, two of which (TBR/AT5G06700 and TBL3/AT5G01360) have been shown to be involved in the synthesis and deposition of secondary wall cellulose, presumably by influencing the esterification state of pectic poly…	5e-05	0.000462191	yes
gene:VIT_06s0004g07650	6:8440842-8442499	14.4681	6.48216	-1.15833	polyamine metabolism	(at2g25150 : 360.0) HXXXD-type acyl-transferase family protein; FUNCTIONS IN: transferase activity, transferring acyl groups other than amino-acyl groups, transferase activity; INVOLVED IN: biological_process unknown; LOCATED IN: cellular_component unknown; EXPRESSED IN: 9 plant structures; EXPRESSED DURING: petal differentiation and expansion stage, E expanded cotyledon stage, D bilateral stage;…	5e-05	0.000462191	yes
gene:VIT_03s0017g01370	3:17380344-17383195	8.29091	3.71696	-1.15741	misc.UDP glucosyl and glucoronyl transferases	(at1g22360 : 590.0) UDP-glucosyl transferase 85A2 (UGT85A2); FUNCTIONS IN: UDP-glycosyltransferase activity, transferase activity, transferring glycosyl groups, glucuronosyltransferase activity; INVOLVED IN: metabolic process; LOCATED IN: cellular_component unknown; EXPRESSED IN: 21 plant structures; EXPRESSED DURING: 11 growth stages; CONTAINS InterPro DOMAIN/s: UDP-glucuronosyl/UDP-glucosyltran…	5e-05	0.000462191	yes
gene:VIT_18s0001g06340	18_random:4745005-4750995	9.78094	4.38671	-1.15683	stress.biotic.PR-proteins	(at4g12010 : 528.0) Disease resistance protein (TIR-NBS-LRR class) family; FUNCTIONS IN: transmembrane receptor activity, ATP binding; INVOLVED IN: signal transduction, apoptosis, defense response, innate immune response; LOCATED IN: intrinsic to membrane; EXPRESSED IN: 22 plant structures; EXPRESSED DURING: 13 growth stages; CONTAINS InterPro DOMAIN/s: NB-ARC (InterPro:IPR002182), Leucine-rich r…	5e-05	0.000462191	yes
gene:VIT_03s0038g03660	3:2620445-2623070	26.296	11.8008	-1.15596	stress.biotic	(at5g42340 : 662.0) Plant U-Box 15 (PUB15); FUNCTIONS IN: ubiquitin-protein ligase activity, binding; INVOLVED IN: protein ubiquitination; LOCATED IN: ubiquitin ligase complex; EXPRESSED IN: 6 plant structures; EXPRESSED DURING: L mature pollen stage, M germinated pollen stage, 4 anthesis, petal differentiation and expansion stage; CONTAINS InterPro DOMAIN/s: U box domain (InterPro:IPR003613), Ar…	5e-05	0.000462191	yes
gene:VIT_04s0023g02690	4:19231608-19238208	7.66548	3.44133	-1.15541	misc.gluco-, galacto- and mannosidases.beta-galactosidase	(ipr013781 : 1500.0) Glycoside hydrolase, catalytic domain & (at4g36360 : 1459.0) putative beta-galactosidase (BGAL3 gene); beta-galactosidase 3 (BGAL3); FUNCTIONS IN: beta-galactosidase activity; INVOLVED IN: carbohydrate metabolic process; LOCATED IN: endomembrane system; EXPRESSED IN: 23 plant structures; EXPRESSED DURING: 13 growth stages; CONTAINS InterPro DOMAIN/s: Glycoside hydrolase, fami…	5e-05	0.000462191	yes
gene:VIT_11s0118g00580	11:6362299-6362866	16.3453	7.34814	-1.15343	not assigned.unknown	no hits & (original description: no original description)	5e-05	0.000462191	yes
gene:VIT_03s0038g03570	3:2582050-2585088	150.117	67.5816	-1.15139	misc.oxidases - copper, flavone etc	(at1g76160 : 856.0) SKU5 similar 5 (sks5); FUNCTIONS IN: oxidoreductase activity, copper ion binding; INVOLVED IN: oxidation reduction; LOCATED IN: apoplast, cell wall, plant-type cell wall; EXPRESSED IN: 24 plant structures; EXPRESSED DURING: 13 growth stages; CONTAINS InterPro DOMAIN/s: Multicopper oxidase, type 3 (InterPro:IPR011707), Cupredoxin (InterPro:IPR008972), Multicopper oxidase, type …	5e-05	0.000462191	yes
gene:VIT_14s0060g00280	14:276594-277736	151.583	68.4355	-1.1473	not assigned.unknown	no hits & (original description: no original description)	5e-05	0.000462191	yes
gene:VIT_05s0020g02830	5:4531088-4531963	52.2527	23.5965	-1.14693	not assigned.unknown	no hits & (original description: no original description)	5e-05	0.000462191	yes
gene:VIT_18s0001g09250	18:7746352-7747276	6.80567	3.07805	-1.14472	RNA.regulation of transcription.AS2,Lateral Organ Boundaries Gene Family	(at3g49940 : 212.0) LOB domain-containing protein 38 (LBD38); CONTAINS InterPro DOMAIN/s: Lateral organ boundaries, LOB (InterPro:IPR004883); BEST Arabidopsis thaliana protein match is: LOB domain-containing protein 37 (TAIR:AT5G67420.1); Has 581 Blast hits to 580 proteins in 26 species: Archae - 0; Bacteria - 0; Metazoa - 0; Fungi - 0; Plants - 581; Viruses - 0; Other Eukaryotes - 0 (source: NCB…	0.0006	0.00423345	yes
gene:VIT_18s0001g00760	18:1535464-1536264	23.986	10.8521	-1.14422	PS.lightreaction.other electron carrier (ox/red).plastocyanin	(p16002|plas_pea : 191.0) Plastocyanin, chloroplast precursor - Pisum sativum (Garden pea) & (at1g20340 : 177.0) recombination and DNA-damage resistance protein (DRT112) One of two Arabidopsis plastocyanin genes. Predominant form, expressed 10x higher than PETE1. PETE2 is thought to be post-transcriptionally regulated via copper accumulation and is involved in copper homeostasis.; DNA-DAMAGE-REPA…	5e-05	0.000462191	yes
gene:VIT_04s0008g01910	4:1529095-1533137	6.41992	2.90586	-1.14359	PS.lightreaction.other electron carrier (ox/red).ferredoxin	(loc_os08g35710.1 : 220.0) no description available & (at1g02180 : 152.0) ferredoxin-related; FUNCTIONS IN: molecular_function unknown; INVOLVED IN: biological_process unknown; LOCATED IN: endomembrane system; EXPRESSED IN: 23 plant structures; EXPRESSED DURING: 15 growth stages; Has 54 Blast hits to 54 proteins in 11 species: Archae - 0; Bacteria - 0; Metazoa - 0; Fungi - 0; Plants - 54; Viruses…	0.00015	0.00125603	yes
gene:VIT_05s0051g00700	5:11605839-11606565	4.11507	1.86335	-1.14302	not assigned.unknown	no hits & (original description: no original description)	0.004	0.0212653	yes
gene:VIT_08s0040g03140	8:14093337-14106278	3.06087	1.3873	-1.14166	signalling.receptor kinases.leucine rich repeat I	(at2g37050 : 1315.0) Leucine-rich repeat protein kinase family protein; FUNCTIONS IN: kinase activity; INVOLVED IN: protein amino acid phosphorylation; LOCATED IN: plasma membrane; EXPRESSED IN: 24 plant structures; EXPRESSED DURING: 13 growth stages; CONTAINS InterPro DOMAIN/s: Protein kinase, ATP binding site (InterPro:IPR017441), Protein kinase, catalytic domain (InterPro:IPR000719), Leucine-r…	5e-05	0.000462191	yes
gene:VIT_03s0038g01510	3:1041387-1041967	9891.71	4493.02	-1.13853	not assigned.unknown	no hits & (original description: no original description)	5e-05	0.000462191	yes
gene:VIT_05s0020g03180	5:4942931-4943720	22.8137	10.3697	-1.13752	PS.lightreaction.photosystem I.PSI polypeptide subunits	(p32869|psad_cucsa : 304.0) Photosystem I reaction center subunit II, chloroplast precursor (Photosystem I 20 kDa subunit) (PSI-D) (PS I subunit 5) - Cucumis sativus (Cucumber) & (at4g02770 : 279.0) Encodes a protein predicted by sequence similarity with spinach PsaD to be photosystem I reaction center subunit II (PsaD1); photosystem I subunit D-1 (PSAD-1); FUNCTIONS IN: molecular_function unknow…	5e-05	0.000462191	yes
gene:VIT_15s0046g01360	15:18367275-18368467	59.1947	26.9203	-1.13677	not assigned.unknown	no hits & (original description: no original description)	5e-05	0.000462191	yes
gene:VIT_08s0007g04080	8:18062600-18063224	7.50403	3.41286	-1.13668	misc.cytochrome P450	(p37122|c76a2_solme : 213.0) Cytochrome P450 76A2 (EC 1.14.-.-) (CYPLXXVIA2) (P-450EG7) - Solanum melongena (Eggplant) (Aubergine) & (gnl|cdd|35378 : 166.0) no description available & (gnl|cdd|84486 : 159.0) no description available & (at2g45560 : 154.0) cytochrome P450 monooxygenase; "cytochrome P450, family 76, subfamily C, polypeptide 1" (CYP76C1); FUNCTIONS IN: electron carrier activity, mono…	0.00485	0.0248527	yes
gene:VIT_03s0088g00700	3:8911523-8912111	3241.62	1476.6	-1.13444	stress.biotic.PR-proteins	(p11670|prb1_tobac : 214.0) Basic form of pathogenesis-related protein 1 precursor (PRP 1) - Nicotiana tabacum (Common tobacco) & (at2g14580 : 183.0) pathogenesis related protein, encodes a basic PR1-like protein. Expresses in flowers, roots, and not in leaves and responses to ethylene and methyl jasmonate. Salicylic acid represses gene expression.; basic pathogenesis-related protein 1 (PRB1); FU…	5e-05	0.000462191	yes
gene:VIT_12s0059g02510	12:7296423-7297062	48.8499	22.2546	-1.13425	DNA.unspecified	(at4g15248 : 91.3) B-box type zinc finger family protein; FUNCTIONS IN: zinc ion binding; INVOLVED IN: biological_process unknown; LOCATED IN: intracellular; CONTAINS InterPro DOMAIN/s: Zinc finger, B-box (InterPro:IPR000315); BEST Arabidopsis thaliana protein match is: B-box type zinc finger family protein (TAIR:AT3G21890.1); Has 35333 Blast hits to 34131 proteins in 2444 species: Archae - 798; …	5e-05	0.000462191	yes
gene:VIT_07s0005g01130	7:3680115-3681233	84.2679	38.4105	-1.13348	not assigned.unknown	no hits & (original description: no original description)	5e-05	0.000462191	yes
gene:VIT_08s0007g00710	8:14915282-14916091	8.02648	3.66001	-1.13292	not assigned.unknown	(at5g02160 : 119.0) unknown protein; FUNCTIONS IN: molecular_function unknown; INVOLVED IN: biological_process unknown; LOCATED IN: chloroplast thylakoid membrane; EXPRESSED IN: 23 plant structures; EXPRESSED DURING: 13 growth stages; Has 121 Blast hits to 121 proteins in 17 species: Archae - 0; Bacteria - 0; Metazoa - 0; Fungi - 0; Plants - 121; Viruses - 0; Other Eukaryotes - 0 (source: NCBI BL…	0.00025	0.00197196	yes
gene:VIT_15s0048g00780	15:14938350-14940716	35.8524	16.3616	-1.13176	DNA.unspecified	(at2g45430 : 213.0) Encodes a nuclear localized AT hook domain containing protein that can bind AT rich DNA in vitro. Overexpression of the gene results in delayed flowering. Is likely to act redundantly with AHL18, AHL27 and AHL29 in the regulation of flowering. It is also involved in both photo- and skotomorphogenesis.; AT-hook motif nuclear-localized protein 22 (AHL22); CONTAINS InterPro DOMAI…	5e-05	0.000462191	yes
gene:VIT_04s0023g03290	4:19827674-19828334	4.3041	1.96505	-1.13114	not assigned.unknown	(at2g17972 : 119.0) unknown protein; FUNCTIONS IN: molecular_function unknown; INVOLVED IN: biological_process unknown; LOCATED IN: chloroplast thylakoid membrane, chloroplast; EXPRESSED IN: 22 plant structures; EXPRESSED DURING: 14 growth stages; Has 34 Blast hits to 34 proteins in 17 species: Archae - 0; Bacteria - 0; Metazoa - 0; Fungi - 0; Plants - 34; Viruses - 0; Other Eukaryotes - 0 (sourc…	0.00645	0.0315295	yes
gene:VIT_09s0070g00210	9:13242468-13257160	18.1205	8.27475	-1.13083	transport.metal	(at1g80830 : 746.0) Thought to be involved in iron homeostasis. Induced in leaves in response to iron deficiency. Transgenic plants accumulate toxic levels of iron. Gene complements yeast iron uptake mutants.; natural resistance-associated macrophage protein 1 (NRAMP1); CONTAINS InterPro DOMAIN/s: Natural resistance-associated macrophage protein (InterPro:IPR001046); BEST Arabidopsis thaliana pro…	5e-05	0.000462191	yes
gene:VIT_14s0006g02730	14:20758253-20758931	20.0867	9.18346	-1.12913	RNA.regulation of transcription.C2H2 zinc finger family	(at1g68360 : 102.0) C2H2 and C2HC zinc fingers superfamily protein; FUNCTIONS IN: sequence-specific DNA binding transcription factor activity; INVOLVED IN: regulation of transcription; LOCATED IN: intracellular; EXPRESSED IN: 12 plant structures; EXPRESSED DURING: 4 anthesis, F mature embryo stage, petal differentiation and expansion stage, E expanded cotyledon stage, D bilateral stage; CONTAINS …	5e-05	0.000462191	yes
gene:VIT_15s0021g00330	15:9822638-9827535	23.1549	10.5881	-1.12887	transport.peptides and oligopeptides	(at1g32450 : 830.0) Transmembrane nitrate transporter. Involved in xylem transport of nitrate from root to shoot. Induced in response to nitrate. Not involved in nitrate uptake. expressed in root pericycle cells.; nitrate transporter 1.5 (NRT1.5); CONTAINS InterPro DOMAIN/s: Oligopeptide transporter (InterPro:IPR000109), Major facilitator superfamily, general substrate transporter (InterPro:IPR01…	5e-05	0.000462191	yes
gene:VIT_00s0873g00010	Un:36397627-36398096	19.4881	8.91262	-1.12867	protein.synthesis.ribosomal protein.prokaryotic.unknown organellar.30S subunit.S12	(q95869|rt12_nicsy : 182.0) Mitochondrial ribosomal protein S12 - Nicotiana sylvestris (Wood tobacco) & (atmg00980 : 172.0) ribosomal protein L2; RPSL2; FUNCTIONS IN: structural constituent of ribosome; INVOLVED IN: translation; LOCATED IN: mitochondrial large ribosomal subunit; CONTAINS InterPro DOMAIN/s: Ribosomal protein S12/S23 (InterPro:IPR006032), Nucleic acid-binding, OB-fold (InterPro:IPR…	0.0001	0.000873355	yes
gene:VIT_14s0036g00820	14:11054623-11055695	2.62573	1.20331	-1.12571	protein.postranslational modification	(at3g22790 : 135.0) Kinase interacting (KIP1-like) family protein; FUNCTIONS IN: molecular_function unknown; INVOLVED IN: biological_process unknown; LOCATED IN: plasma membrane; EXPRESSED IN: 20 plant structures; EXPRESSED DURING: 13 growth stages; CONTAINS InterPro DOMAIN/s: KIP1-like (InterPro:IPR011684); BEST Arabidopsis thaliana protein match is: kinase interacting (KIP1-like) family protein…	0.00415	0.0218929	yes
gene:VIT_13s0019g04660	13:6143144-6153687	38.5011	17.6845	-1.12241	transport.amino acids	(at2g39130 : 669.0) Transmembrane amino acid transporter family protein; FUNCTIONS IN: amino acid transmembrane transporter activity; INVOLVED IN: biological_process unknown; LOCATED IN: plasma membrane; EXPRESSED IN: 24 plant structures; EXPRESSED DURING: 15 growth stages; CONTAINS InterPro DOMAIN/s: Amino acid transporter, transmembrane (InterPro:IPR013057); BEST Arabidopsis thaliana protein ma…	5e-05	0.000462191	yes
gene:VIT_14s0066g01060	14:27507735-27510290	1858.98	855.598	-1.1195	cell wall.degradation.pectate lyases and polygalacturonases	(at1g60590 : 499.0) Pectin lyase-like superfamily protein; FUNCTIONS IN: polygalacturonase activity; INVOLVED IN: carbohydrate metabolic process; EXPRESSED IN: 20 plant structures; EXPRESSED DURING: 10 growth stages; CONTAINS InterPro DOMAIN/s: Pectin lyase fold/virulence factor (InterPro:IPR011050), Pectin lyase fold (InterPro:IPR012334), Glycoside hydrolase, family 28 (InterPro:IPR000743), Para…	5e-05	0.000462191	yes
gene:VIT_00s0333g00040	Un:23795393-23797015	21.7525	10.0139	-1.11919	not assigned.unknown	no hits & (original description: no original description)	5e-05	0.000462191	yes
gene:VIT_10s0071g00850	10:17388801-17390276	113.999	52.4878	-1.11897	not assigned.unknown	(at3g19990 : 340.0) unknown protein; INVOLVED IN: biological_process unknown; LOCATED IN: chloroplast stroma, chloroplast; EXPRESSED IN: 23 plant structures; EXPRESSED DURING: 13 growth stages; Has 118 Blast hits to 118 proteins in 41 species: Archae - 0; Bacteria - 42; Metazoa - 0; Fungi - 0; Plants - 56; Viruses - 0; Other Eukaryotes - 20 (source: NCBI BLink). & (loc_os02g58170.1 : 296.0) no de…	5e-05	0.000462191	yes
gene:VIT_19s0014g01780	19:1945206-1947498	48.9072	22.6335	-1.11159	RNA.regulation of transcription.bZIP transcription factor family	(at3g58120 : 225.0) Encodes a member of the BZIP family of transcription factors. Forms heterodimers with the related protein AtbZIP34. Binds to G-boxes in vitro and is localized to the nucleus in onion epidermal cells.; BZIP61; FUNCTIONS IN: DNA binding, transcription activator activity, sequence-specific DNA binding transcription factor activity; INVOLVED IN: regulation of transcription, DNA-de…	5e-05	0.000462191	yes
gene:VIT_09s0054g00860	9:21709226-21726296	49.3007	22.8377	-1.11019	misc.GDSL-motif lipase	(at1g29670 : 357.0) GDSL-like Lipase/Acylhydrolase superfamily protein; FUNCTIONS IN: hydrolase activity, acting on ester bonds, carboxylesterase activity; INVOLVED IN: lipid metabolic process; LOCATED IN: apoplast, cell wall, chloroplast; EXPRESSED IN: 23 plant structures; EXPRESSED DURING: 14 growth stages; CONTAINS InterPro DOMAIN/s: Lipase, GDSL (InterPro:IPR001087); BEST Arabidopsis thaliana…	5e-05	0.000462191	yes
gene:VIT_08s0007g08450	8:21784494-21787769	9.31967	4.32398	-1.10792	signalling.receptor kinases.leucine rich repeat X	(at2g41820 : 1179.0) Leucine-rich repeat protein kinase family protein; FUNCTIONS IN: protein serine/threonine kinase activity, kinase activity, ATP binding; INVOLVED IN: transmembrane receptor protein tyrosine kinase signaling pathway, protein amino acid phosphorylation; LOCATED IN: plasma membrane; EXPRESSED IN: 20 plant structures; EXPRESSED DURING: 13 growth stages; CONTAINS InterPro DOMAIN/s…	5e-05	0.000462191	yes
gene:VIT_06s0004g06020	6:6813955-6829322	6.62614	3.0806	-1.10496	major CHO metabolism.degradation.starch.starch phosphorylase	(ipr000811 : 1500.0) Glycosyl transferase, family 35 & (p32811|phsh_soltu : 1468.0) Alpha-glucan phosphorylase, H isozyme (EC 2.4.1.1) (Starch phosphorylase H) - Solanum tuberosum (Potato) & (at3g46970 : 1431.0) Encodes a cytosolic alpha-glucan phosphorylase. In vitro, the enzyme has a preference for branched polysaccharides, such as glycogen.; alpha-glucan phosphorylase 2 (PHS2); FUNCTIONS IN: p…	5e-05	0.000462191	yes
gene:VIT_01s0010g00450	1:15204770-15212172	29.5408	13.756	-1.10265	RNA.processing.ribonucleases	(at2g02990 : 127.0) member of the ribonuclease T2 family, responds to inorganic phosphate starvation, and inhibits production of anthocyanin. Also involved in wound-induced signaling independent of jasmonic acid.; ribonuclease 1 (RNS1); FUNCTIONS IN: ribonuclease activity, endoribonuclease activity; INVOLVED IN: cellular response to phosphate starvation, aging, response to wounding, anthocyanin b…	5e-05	0.000462191	yes
gene:VIT_13s0019g00540	13:2545857-2550226	5.70506	2.65844	-1.10166	RNA.regulation of transcription.bHLH,Basic Helix-Loop-Helix family	(loc_os05g42180.1 : 81.6) no description available & (at1g27660 : 80.5) basic helix-loop-helix (bHLH) DNA-binding superfamily protein; FUNCTIONS IN: sequence-specific DNA binding transcription factor activity; INVOLVED IN: regulation of transcription; LOCATED IN: nucleus; CONTAINS InterPro DOMAIN/s: Helix-loop-helix DNA-binding domain (InterPro:IPR001092), Helix-loop-helix DNA-binding (InterPro:I…	0.0009	0.00599296	yes
gene:VIT_10s0116g01780	10:1056784-1058642	756.621	352.717	-1.10106	misc.peroxidases	(at4g21960 : 531.0) Encodes AT4g21960 (AT4g21960/T8O5_170).; PRXR1; FUNCTIONS IN: peroxidase activity, heme binding; INVOLVED IN: response to oxidative stress, oxidation reduction; LOCATED IN: endomembrane system; EXPRESSED IN: 24 plant structures; EXPRESSED DURING: 13 growth stages; CONTAINS InterPro DOMAIN/s: Haem peroxidase (InterPro:IPR010255), Plant peroxidase (InterPro:IPR000823), Haem pero…	5e-05	0.000462191	yes
gene:VIT_15s0046g03780	15:20303484-20304465	9.21243	4.29901	-1.09958			0.0042	0.022093	yes
gene:VIT_00s0264g00100	Un:19042138-19061250	2.56695	1.19846	-1.09887	lipid metabolism.lipid degradation.lysophospholipases.phospholipase D	(at4g35790 : 1316.0) Encodes a protein with phospholipase D activity. Involved in phospolipase metabolism. Mutants are affected in hydrogen peroxide mediated cell death.; ARABIDOPSIS THALIANA PHOSPHOLIPASE D DELTA (ATPLDDELTA); FUNCTIONS IN: phospholipase D activity; INVOLVED IN: response to water deprivation, response to cold, hyperosmotic salinity response, phosphatidic acid metabolic process, …	5e-05	0.000462191	yes
gene:VIT_01s0137g00820	1:7324476-7327341	1.47357	0.688417	-1.09796	signalling.light	(at1g67900 : 816.0) Phototropic-responsive NPH3 family protein; FUNCTIONS IN: signal transducer activity; INVOLVED IN: response to light stimulus; LOCATED IN: cellular_component unknown; CONTAINS InterPro DOMAIN/s: NPH3 (InterPro:IPR004249), BTB/POZ fold (InterPro:IPR011333); BEST Arabidopsis thaliana protein match is: Phototropic-responsive NPH3 family protein (TAIR:AT3G26490.1). & (loc_os02g381…	0.0027	0.0153034	yes
gene:VIT_02s0025g03540	2:3047612-3049237	7.62251	3.56287	-1.09723	cell.organisation.cytoskeleton.mikrotubuli	(gnl|cdd|30218 : 884.0) no description available & (p12459|tbb1_soybn : 828.0) Tubulin beta-1 chain (Beta-1 tubulin) - Glycine max (Soybean) & (loc_os06g46000.1 : 824.0) no description available & (at5g12250 : 820.0) Encodes a beta-tubulin. Expression of TUB6 has been shown to decrease in response to cold treatment.; beta-6 tubulin (TUB6); FUNCTIONS IN: structural constituent of cytoskeleton; INV…	5e-05	0.000462191	yes
gene:VIT_02s0087g00640	2:18145687-18147327	3.51125	1.64132	-1.09713	not assigned.unknown	(at1g31720 : 127.0) Protein of unknown function (DUF1218); CONTAINS InterPro DOMAIN/s: Protein of unknown function DUF1218 (InterPro:IPR009606); BEST Arabidopsis thaliana protein match is: Protein of unknown function (DUF1218) (TAIR:AT4G19370.1); Has 139 Blast hits to 139 proteins in 15 species: Archae - 0; Bacteria - 0; Metazoa - 0; Fungi - 0; Plants - 139; Viruses - 0; Other Eukaryotes - 0 (sou…	0.00085	0.00569227	yes
gene:VIT_14s0081g00030	14:7588346-7588991	1477.81	690.797	-1.09713	stress.biotic	(gnl|cdd|64814 : 204.0) no description available & (p29063|pr4b_tobac : 188.0) Pathogenesis-related protein PR-4B precursor - Nicotiana tabacum (Common tobacco) & (at3g04720 : 184.0) Encodes a protein similar to the antifungal chitin-binding protein hevein from rubber tree latex. mRNA levels increase in response to ethylene and turnip crinkle virus infection.; pathogenesis-related 4 (PR4); FUNCTI…	5e-05	0.000462191	yes
gene:VIT_02s0025g04750	2:4296488-4298753	3.72299	1.74093	-1.0966	PS.photorespiration.hydroxypyruvate reductase	(at2g45630 : 315.0) D-isomer specific 2-hydroxyacid dehydrogenase family protein; FUNCTIONS IN: NAD or NADH binding, oxidoreductase activity, acting on the CH-OH group of donors, NAD or NADP as acceptor, binding, catalytic activity, cofactor binding; INVOLVED IN: metabolic process; EXPRESSED IN: stem; CONTAINS InterPro DOMAIN/s: D-isomer specific 2-hydroxyacid dehydrogenase, catalytic domain (Int…	0.00155	0.00956628	yes
gene:VIT_17s0053g00990	17:16772039-16773916	27.0512	12.653	-1.09622	cell wall.modification	(at2g03090 : 325.0) member of Alpha-Expansin Gene Family. Naming convention from the Expansin Working Group (Kende et al, 2004. Plant Mol Bio). Involved in the formation of nematode-induced syncytia in roots of Arabidopsis thaliana.; expansin A15 (EXPA15); INVOLVED IN: plant-type cell wall modification involved in multidimensional cell growth, syncytium formation, unidimensional cell growth, plan…	5e-05	0.000462191	yes
gene:VIT_14s0083g01100	14:23425740-23428785	31.4708	14.7356	-1.09471	cell wall.cell wall proteins.RGP	(q8ru27|uptg2_soltu : 679.0) Alpha-1,4-glucan-protein synthase [UDP-forming] 2 (EC 2.4.1.112) (UDP-glucose:protein transglucosylase 2) (UPTG 2) - Solanum tuberosum (Potato) & (loc_os03g40270.1 : 672.0) no description available & (at3g08900 : 665.0) Encodes a reversible autoglycosylated protein peripherally associated with cell membranes. Highly expressed in roots ans suspension-cultured cells.; r…	5e-05	0.000462191	yes
gene:VIT_09s0002g05160	9:4853688-4862025	32.7164	15.3209	-1.09452	RNA.regulation of transcription.Aux/IAA family	(gnl|cdd|66035 : 205.0) no description available & (at1g04250 : 196.0) Transcription regulator acting as repressor of auxin-inducible gene expression. Auxin-inducible AUX/IAA gene. Short-lived nuclear protein with four conserved domains. Domain III has homology to beta alpha alpha dimerization and DNA binding domains. Involved in auxin signaling. Auxin induces the degradation of the protein in a …	5e-05	0.000462191	yes
gene:VIT_06s0009g02500	6:15071280-15072482	29.5037	13.8178	-1.09437	misc.plastocyanin-like	(at1g08500 : 191.0) early nodulin-like protein 18 (ENODL18); FUNCTIONS IN: electron carrier activity, copper ion binding; LOCATED IN: anchored to membrane; EXPRESSED IN: 14 plant structures; EXPRESSED DURING: LP.06 six leaves visible, 4 anthesis, petal differentiation and expansion stage, LP.08 eight leaves visible, E expanded cotyledon stage; CONTAINS InterPro DOMAIN/s: Plastocyanin-like (InterP…	5e-05	0.000462191	yes
gene:VIT_04s0008g00700	4:630030-630585	598.285	280.328	-1.09372	not assigned.unknown	no hits & (original description: no original description)	5e-05	0.000462191	yes
gene:VIT_14s0068g00840	14:24612132-24616683	1.33509	0.625842	-1.09306	cell.division	(at3g12280 : 563.0) Encodes a retinoblastoma homologue RETINOBLASTOMA-RELATED protein (RBR or RBR1). RBR controls nuclear proliferation in the female gametophyte. Also required for correct differentiation of male gametophytic cell types. Regulates stem cell maintenance in Arabidopsis roots. Involved in the determination of cell cycle arrest in G1 phase after sucrose starvation. RBR1 is also invol…	0.00215	0.0125983	yes
gene:VIT_02s0025g02410	2:2122090-2123011	13.8664	6.50085	-1.09289	misc.plastocyanin-like	(at1g64640 : 155.0) early nodulin-like protein 8 (ENODL8); FUNCTIONS IN: electron carrier activity, copper ion binding; LOCATED IN: anchored to membrane; EXPRESSED IN: 18 plant structures; EXPRESSED DURING: 13 growth stages; CONTAINS InterPro DOMAIN/s: Plastocyanin-like (InterPro:IPR003245), Cupredoxin (InterPro:IPR008972); BEST Arabidopsis thaliana protein match is: early nodulin-like protein 3 …	5e-05	0.000462191	yes
gene:VIT_18s0001g13780	18:11774367-11775896	1.61586	0.758658	-1.09078	misc.cytochrome P450	(gnl|cdd|35378 : 430.0) no description available & (at4g31500 : 418.0) Encodes an oxime-metabolizing enzyme in the biosynthetic pathway of glucosinolates. Is required for phytochrome signal transduction in red light. Mutation confers auxin overproduction.; "cytochrome P450, family 83, subfamily B, polypeptide 1" (CYP83B1); FUNCTIONS IN: oxidoreductase activity, acting on paired donors, with incor…	0.00925	0.0423247	yes
gene:VIT_02s0025g04060	2:3566600-3568188	3.42404	1.60805	-1.09038	cell.vesicle transport	(loc_os09g35710.2 : 120.0) no description available & (at4g11740 : 119.0) Isolated as a suppressor of a dominant mutant in the Ara4 gene that was expressed in yeast ypt1 mutant strains. A novel protein with a small region of similarity to coil-coiled domain of yeast VSP27 protein.; SAY1; INVOLVED IN: vesicle-mediated transport; LOCATED IN: cytosol, nucleus; EXPRESSED IN: 25 plant structures; EXPR…	0.00705	0.0338392	yes
gene:VIT_00s0291g00050	Un:21824467-21827901	36.9474	17.355	-1.09012	not assigned.no ontology	(at3g26510 : 166.0) Octicosapeptide/Phox/Bem1p family protein; CONTAINS InterPro DOMAIN/s: Octicosapeptide/Phox/Bem1p (InterPro:IPR000270); BEST Arabidopsis thaliana protein match is: octicosapeptide/Phox/Bem1p (PB1) domain-containing protein (TAIR:AT1G70640.1); Has 35333 Blast hits to 34131 proteins in 2444 species: Archae - 798; Bacteria - 22429; Metazoa - 974; Fungi - 991; Plants - 531; Viruse…	5e-05	0.000462191	yes
gene:VIT_16s0098g00720	16:21086799-21089225	2.53852	1.19263	-1.08984	signalling.receptor kinases.misc	(at5g55830 : 251.0) Concanavalin A-like lectin protein kinase family protein; FUNCTIONS IN: kinase activity; INVOLVED IN: protein amino acid phosphorylation; LOCATED IN: endomembrane system; EXPRESSED IN: 15 plant structures; EXPRESSED DURING: 6 growth stages; CONTAINS InterPro DOMAIN/s: Legume lectin, beta chain (InterPro:IPR001220), Protein kinase, ATP binding site (InterPro:IPR017441), Serine/…	0.00015	0.00125603	yes
gene:VIT_11s0037g01230	11:10495542-10496767	10.6119	4.98879	-1.08893	RNA.regulation of transcription.unclassified	(at4g30410 : 112.0) sequence-specific DNA binding transcription factors; BEST Arabidopsis thaliana protein match is: unknown protein (TAIR:AT5G57780.1); Has 35333 Blast hits to 34131 proteins in 2444 species: Archae - 798; Bacteria - 22429; Metazoa - 974; Fungi - 991; Plants - 531; Viruses - 0; Other Eukaryotes - 9610 (source: NCBI BLink). & (loc_os06g44320.1 : 81.3) no description available & (r…	5e-05	0.000462191	yes
gene:VIT_14s0036g01060	14:11674478-11680330	18.7604	8.82761	-1.0876	not assigned.unknown	(at5g28910 : 659.0) unknown protein; FUNCTIONS IN: molecular_function unknown; INVOLVED IN: biological_process unknown; BEST Arabidopsis thaliana protein match is: unknown protein (TAIR:AT5G28960.1); Has 82 Blast hits to 80 proteins in 14 species: Archae - 0; Bacteria - 0; Metazoa - 1; Fungi - 0; Plants - 78; Viruses - 0; Other Eukaryotes - 3 (source: NCBI BLink). & (loc_os02g56500.1 : 639.0) no …	5e-05	0.000462191	yes
gene:VIT_15s0048g01750	15:15946905-15948451	30.416	14.3135	-1.08746	cell wall.cell wall proteins.AGPs.AGP	(at3g60900 : 417.0) FASCICLIN-like arabinogalactan-protein 10 (FLA10); LOCATED IN: anchored to plasma membrane, plasma membrane, anchored to membrane; EXPRESSED IN: 17 plant structures; EXPRESSED DURING: 8 growth stages; CONTAINS InterPro DOMAIN/s: FAS1 domain (InterPro:IPR000782); BEST Arabidopsis thaliana protein match is: FASCICLIN-like arabinogalactan protein 8 (TAIR:AT2G45470.1); Has 12874 B…	5e-05	0.000462191	yes
gene:VIT_05s0020g00440	5:2350467-2355844	39.4512	18.5744	-1.08676	transport.unspecified anions	(loc_os12g37840.1 : 1100.0) no description available & (at3g62270 : 1081.0) HCO3- transporter family; FUNCTIONS IN: anion exchanger activity; INVOLVED IN: anion transport; LOCATED IN: integral to membrane, membrane; EXPRESSED IN: 22 plant structures; EXPRESSED DURING: 13 growth stages; CONTAINS InterPro DOMAIN/s: Bicarbonate transporter, eukaryotic (InterPro:IPR003020), Bicarbonate transporter, C…	5e-05	0.000462191	yes
gene:VIT_05s0049g00980	5:7989749-7993579	170.969	80.5159	-1.08639	cell.organisation.cytoskeleton.actin.actin depolymerizing factors	(q8sag3|adf_vitvi : 236.0) Actin-depolymerizing factor (ADF) - Vitis vinifera (Grape) & (at2g31200 : 218.0) Encodes actin depolymerizing factor 6 (ADF6).; actin depolymerizing factor 6 (ADF6); FUNCTIONS IN: actin binding; INVOLVED IN: biological_process unknown; LOCATED IN: intracellular; EXPRESSED IN: 24 plant structures; EXPRESSED DURING: 15 growth stages; CONTAINS InterPro DOMAIN/s: Actin-bind…	5e-05	0.000462191	yes
gene:VIT_07s0129g00310	7:15582463-15585204	3.48883	1.64574	-1.08401	misc.misc2	(ipr004304 : 1500.0) Acetamidase/Formamidase & (at4g37560 : 813.0) Acetamidase/Formamidase family protein; FUNCTIONS IN: formamidase activity, hydrolase activity, acting on carbon-nitrogen (but not peptide) bonds, in linear amides; INVOLVED IN: metabolic process; LOCATED IN: cellular_component unknown; EXPRESSED IN: 22 plant structures; EXPRESSED DURING: 13 growth stages; CONTAINS InterPro DOMAIN…	0.0005	0.00360833	yes
gene:VIT_00s0515g00030	Un:31021916-31022751	9.21477	4.34816	-1.08354	not assigned.no ontology	(at1g62422 : 151.0) unknown protein; EXPRESSED IN: 22 plant structures; EXPRESSED DURING: 13 growth stages; BEST Arabidopsis thaliana protein match is: unknown protein (TAIR:AT1G12020.1); Has 87 Blast hits to 86 proteins in 14 species: Archae - 0; Bacteria - 0; Metazoa - 0; Fungi - 0; Plants - 87; Viruses - 0; Other Eukaryotes - 0 (source: NCBI BLink). & (loc_os11g29810.1 : 83.2) no description a…	0.0002	0.00162108	yes
gene:VIT_06s0009g03630	6:16905794-16907402	7.32442	3.45768	-1.08291	misc.cytochrome P450	(loc_os01g72260.1 : 482.0) no description available & (at3g56630 : 442.0) member of CYP94D; "cytochrome P450, family 94, subfamily D, polypeptide 2" (CYP94D2); FUNCTIONS IN: electron carrier activity, monooxygenase activity, iron ion binding, oxygen binding, heme binding; INVOLVED IN: oxidation reduction; LOCATED IN: endomembrane system; EXPRESSED IN: 22 plant structures; EXPRESSED DURING: 12 gro…	5e-05	0.000462191	yes
gene:VIT_04s0008g02570	4:2122617-2125831	5.00043	2.36099	-1.08266	DNA.repair	(at2g24490 : 230.0) Encodes a component of Replication Protein A. Component of transcriptional gene silencing which does not affect endogenous small RNA accumulation nor DNA methylation. Localized in the nucleus. Involved in DNA repair. Interacts physically with ROS1.; replicon protein A2 (RPA2); CONTAINS InterPro DOMAIN/s: Winged helix-turn-helix transcription repressor DNA-binding (InterPro:IPR…	5e-05	0.000462191	yes
gene:VIT_07s0005g03370	7:6252360-6253209	5.3433	2.52414	-1.08194	not assigned.unknown	no hits & (original description: no original description)	0.0008	0.0054125	yes
gene:VIT_08s0007g07000	8:20638639-20639376	8.91216	4.21071	-1.08171	protein.aa activation.isoleucine-tRNA ligase	(at5g49040 : 194.0) Disease resistance-responsive (dirigent-like protein) family protein; FUNCTIONS IN: molecular_function unknown; INVOLVED IN: lignan biosynthetic process, defense response; LOCATED IN: endomembrane system; CONTAINS InterPro DOMAIN/s: Plant disease resistance response protein (InterPro:IPR004265); BEST Arabidopsis thaliana protein match is: tRNA synthetase class I (I, L, M and V…	0.0003	0.00231638	yes
gene:VIT_15s0048g02230	15:16427748-16441708	17.3442	8.21246	-1.07857	misc.acid and other phosphatases	(loc_os09g36290.2 : 522.0) no description available & (at5g63140 : 514.0) purple acid phosphatase 29 (PAP29); FUNCTIONS IN: protein serine/threonine phosphatase activity, acid phosphatase activity; LOCATED IN: endomembrane system; EXPRESSED IN: 23 plant structures; EXPRESSED DURING: 13 growth stages; CONTAINS InterPro DOMAIN/s: Metallophosphoesterase (InterPro:IPR004843), Phosphoesterase At2g4688…	5e-05	0.000462191	yes
gene:VIT_08s0056g00130	8:276359-277183	33.5263	15.9029	-1.076	not assigned.unknown	(loc_os12g02760.1 : 205.0) no description available & (gnl|cdd|86676 : 113.0) no description available & (at1g80120 : 111.0) Protein of unknown function (DUF567); CONTAINS InterPro DOMAIN/s: Protein of unknown function DUF567 (InterPro:IPR007612); BEST Arabidopsis thaliana protein match is: Protein of unknown function (DUF567) (TAIR:AT3G15810.1); Has 439 Blast hits to 438 proteins in 21 species: …	5e-05	0.000462191	yes
gene:VIT_05s0049g00800	5:7811819-7812962	719.806	341.878	-1.07412	not assigned.unknown	no hits & (original description: no original description)	5e-05	0.000462191	yes
gene:VIT_02s0087g00400	2:17728504-17733205	73.1656	34.8178	-1.07134	cell wall.pectin*esterases.acetyl esterase	(at4g19420 : 601.0) Pectinacetylesterase family protein; CONTAINS InterPro DOMAIN/s: Pectinacetylesterase (InterPro:IPR004963); BEST Arabidopsis thaliana protein match is: Pectinacetylesterase family protein (TAIR:AT4G19410.1); Has 543 Blast hits to 535 proteins in 96 species: Archae - 2; Bacteria - 44; Metazoa - 119; Fungi - 0; Plants - 298; Viruses - 0; Other Eukaryotes - 80 (source: NCBI BLink…	5e-05	0.000462191	yes
gene:VIT_04s0069g00790	4:8890671-8897439	12.805	6.09479	-1.07106	transport.cyclic nucleotide or calcium regulated channels	(at2g24610 : 1065.0) member of Cyclic nucleotide gated channel family; cyclic nucleotide-gated channel 14 (CNGC14); FUNCTIONS IN: ion channel activity, cyclic nucleotide binding, calmodulin binding; INVOLVED IN: potassium ion transport, ion transport, transmembrane transport; LOCATED IN: membrane; EXPRESSED IN: 9 plant structures; EXPRESSED DURING: 6 growth stages; CONTAINS InterPro DOMAIN/s: Cyc…	5e-05	0.000462191	yes
gene:VIT_18s0041g02450	18:27605340-27608757	2.71962	1.2946	-1.07089	stress.biotic	(gnl|cdd|39857 : 306.0) no description available & (at5g63020 : 233.0) Disease resistance protein (CC-NBS-LRR class) family; FUNCTIONS IN: ATP binding; INVOLVED IN: N-terminal protein myristoylation, defense response; LOCATED IN: cellular_component unknown; CONTAINS InterPro DOMAIN/s: Leucine-rich repeat-containing protein (InterPro:IPR015766), NB-ARC (InterPro:IPR002182), Disease resistance prot…	0.00035	0.00264049	yes
gene:VIT_11s0037g00940	11:9739865-9740681	269.528	128.315	-1.07075	not assigned.unknown	no hits & (original description: no original description)	5e-05	0.000462191	yes
gene:VIT_18s0001g09500	18:7942454-7953002	1.60781	0.765981	-1.06972	misc.cytochrome P450	(gnl|cdd|35378 : 487.0) no description available & (at4g37340 : 473.0) member of CYP81D; "cytochrome P450, family 81, subfamily D, polypeptide 3" (CYP81D3); FUNCTIONS IN: electron carrier activity, monooxygenase activity, iron ion binding, oxygen binding, heme binding; INVOLVED IN: oxidation reduction; CONTAINS InterPro DOMAIN/s: Cytochrome P450 (InterPro:IPR001128), Cytochrome P450, conserved si…	0.0036	0.0195364	yes
gene:VIT_04s0044g00680	4:21645779-21647624	2.63926	1.25739	-1.0697	signalling.receptor kinases.S-locus glycoprotein like	(loc_os08g13870.1 : 442.0) no description available & (at1g34300 : 332.0) lectin protein kinase family protein; FUNCTIONS IN: in 6 functions; INVOLVED IN: protein amino acid phosphorylation, recognition of pollen; LOCATED IN: plasma membrane; EXPRESSED IN: 23 plant structures; EXPRESSED DURING: 13 growth stages; CONTAINS InterPro DOMAIN/s: Curculin-like (mannose-binding) lectin (InterPro:IPR00148…	0.0005	0.00360833	yes
gene:VIT_03s0091g01290	3:7951174-7955690	1.4622	0.69772	-1.06742	protein.degradation.serine protease	(at3g10450 : 426.0) serine carboxypeptidase-like 7 (SCPL7); FUNCTIONS IN: serine-type carboxypeptidase activity; INVOLVED IN: proteolysis; EXPRESSED IN: 18 plant structures; EXPRESSED DURING: 11 growth stages; CONTAINS InterPro DOMAIN/s: Peptidase S10, serine carboxypeptidase (InterPro:IPR001563); BEST Arabidopsis thaliana protein match is: serine carboxypeptidase-like 2 (TAIR:AT1G73300.1); Has 3…	0.00805	0.0376827	yes
gene:VIT_09s0054g00530	9:21166391-21167745	3.46456	1.6572	-1.06392	RNA.regulation of transcription.C2C2(Zn) CO-like, Constans-like zinc finger family	(at3g21150 : 92.4) Encodes a protein with a B-box domain predicted to act as a transcription factor. Expression of the BBX32 gene is affected by monochromatic red light.; B-box 32 (BBX32); BEST Arabidopsis thaliana protein match is: B-box type zinc finger family protein (TAIR:AT4G15248.1); Has 926 Blast hits to 858 proteins in 65 species: Archae - 0; Bacteria - 0; Metazoa - 0; Fungi - 0; Plants -…	0.00085	0.00569227	yes
gene:VIT_01s0137g00550	1:7040702-7042753	1.80599	0.864962	-1.06208	misc.cytochrome P450	(at3g26300 : 537.0) putative cytochrome P450; "cytochrome P450, family 71, subfamily B, polypeptide 34" (CYP71B34); FUNCTIONS IN: electron carrier activity, monooxygenase activity, iron ion binding, oxygen binding, heme binding; INVOLVED IN: oxidation reduction; LOCATED IN: endomembrane system; EXPRESSED IN: 22 plant structures; EXPRESSED DURING: 13 growth stages; CONTAINS InterPro DOMAIN/s: Cyto…	0.00435	0.0227366	yes
gene:VIT_11s0149g00130	11:7020221-7025518	6.45	3.08962	-1.06187	DNA.synthesis/chromatin structure	(ipr001208 : 1500.0) DNA-dependent ATPase MCM & (loc_os02g55410.1 : 1177.0) no description available & (at2g07690 : 1154.0) Member of the minichromosome maintenance complex, involved in DNA replication initiation. Abundant in proliferating and endocycling tissues. Localized in the nucleus during G1, S and G2 phases of the cell cycle, and are released into the cytoplasmic compartment during mitosi…	5e-05	0.000462191	yes
gene:VIT_05s0077g00690	5:487731-494963	103.627	49.6846	-1.06053	minor CHO metabolism.galactose.galactokinases	(at3g06580 : 752.0) Encodes a protein with galactose kinase activity. The gene was shown to complement the yeast ??gal1 mutant defective in the galactokinase gene GAL1.; GALK; FUNCTIONS IN: ATP binding, galactokinase activity; INVOLVED IN: galactose metabolic process, carbohydrate phosphorylation; LOCATED IN: cytoplasm; EXPRESSED IN: 26 plant structures; EXPRESSED DURING: 15 growth stages; CONTAI…	5e-05	0.000462191	yes
gene:VIT_09s0002g03780	9:3466266-3469237	5.45383	2.61523	-1.06033	not assigned.no ontology	(loc_os01g52610.1 : 175.0) no description available & (at3g16300 : 173.0) Uncharacterised protein family (UPF0497); CONTAINS InterPro DOMAIN/s: Uncharacterised protein family UPF0497, trans-membrane plant (InterPro:IPR006702), Uncharacterised protein family UPF0497, trans-membrane plant subgroup (InterPro:IPR006459); BEST Arabidopsis thaliana protein match is: Uncharacterised protein family (UPF0…	0.00065	0.00453567	yes
gene:VIT_09s0070g00480	9:13695702-13699298	4.41012	2.11991	-1.05682	cell wall.cell wall proteins.LRR	(at1g62440 : 508.0) encodes a paralog of LRX1 (LEUCINE-RICH REPEAT/EXTENSIN 1) which acts synergistically with LRX1 in root hair cell morphogenesis.; leucine-rich repeat/extensin 2 (LRX2); CONTAINS InterPro DOMAIN/s: Leucine-rich repeat-containing N-terminal domain, type 2 (InterPro:IPR013210), Leucine-rich repeat (InterPro:IPR001611); BEST Arabidopsis thaliana protein match is: leucine-rich repe…	5e-05	0.000462191	yes
gene:VIT_11s0016g04250	11:3539906-3550311	1.43988	0.69232	-1.05643	protein.assembly and cofactor ligation	(at3g24430 : 838.0) encodes a MRP-like protein with a nucleotide-binding domain.; HIGH-CHLOROPHYLL-FLUORESCENCE 101 (HCF101); FUNCTIONS IN: ATP binding; INVOLVED IN: oxidation reduction; LOCATED IN: chloroplast; EXPRESSED IN: 22 plant structures; EXPRESSED DURING: 13 growth stages; CONTAINS InterPro DOMAIN/s: Mrp, conserved site (InterPro:IPR000808), Gamma-butyrobetaine dioxygenase/Trimethyllysin…	0.0028	0.0157886	yes
gene:VIT_19s0090g01350	19:7430898-7431539	29.495	14.1874	-1.05586	not assigned.unknown	no hits & (original description: no original description)	5e-05	0.000462191	yes
gene:VIT_04s0079g00420	4:10905191-10909865	9.15952	4.412	-1.05384	cell wall.modification	(at3g03220 : 416.0) member of Alpha-Expansin Gene Family. Naming convention from the Expansin Working Group (Kende et al, 2004. Plant Mol Bio); expansin A13 (EXPA13); INVOLVED IN: plant-type cell wall modification involved in multidimensional cell growth, unidimensional cell growth, plant-type cell wall loosening; LOCATED IN: extracellular region; EXPRESSED IN: 23 plant structures; EXPRESSED DURI…	5e-05	0.000462191	yes
gene:VIT_13s0064g00260	13:21774597-21779000	1.69928	0.819587	-1.05195	not assigned.unknown	no hits & (original description: no original description)	0.0104	0.0466017	yes
gene:VIT_01s0011g00560	1_random:519339-520865	297.799	143.709	-1.05119	signalling.phosphinositides	(ipr008469 : 190.52678) DREPP plasma membrane polypeptide & (at4g20260 : 139.0) Encodes a Ca2+ and Cu2+ binding protein. N-terminal myristylation on glycine 2 appears to enable it to associate tightly with the plasma membrane. Recombinant PCaP1 interacts strongly with phosphatidylinositol 3,5-bisphosphate (PtdIns(3,5)P2) and PtdIns (3,4,5)P3, and weakly with PtdIns(3,5)P2 and PtdIns(4,5). It also…	5e-05	0.000462191	yes
gene:VIT_19s0090g01180	19:7231715-7233548	20.8117	10.0489	-1.05036	not assigned.unknown	(loc_os08g25590.3 : 172.0) no description available & (at4g22310 : 171.0) Uncharacterised protein family (UPF0041); INVOLVED IN: biological_process unknown; LOCATED IN: mitochondrion; EXPRESSED IN: 25 plant structures; EXPRESSED DURING: 15 growth stages; CONTAINS InterPro DOMAIN/s: Uncharacterised protein family UPF0041 (InterPro:IPR005336); BEST Arabidopsis thaliana protein match is: Uncharacter…	5e-05	0.000462191	yes
gene:VIT_02s0025g03670	2:3201545-3204693	3.73032	1.80181	-1.04985	amino acid metabolism.synthesis.branched chain group.isoleucine specific	(at4g11640 : 489.0) Serine racemase, which is a bifunctional PLP-dependent enzyme catalyzing racemization of serine and dehydration of serine to pyruvate in the same way as mammalian serine racemases. similar to mammalian serine racemases.; serine racemase (SR); CONTAINS InterPro DOMAIN/s: Pyridoxal phosphate-dependent enzyme, beta subunit (InterPro:IPR001926), Serine/threonine dehydratase, pyrid…	0.0023	0.0133489	yes
gene:VIT_05s0124g00530	5:21118535-21124131	5.90203	2.8516	-1.04944	stress.abiotic.drought/salt	(at2g43200 : 732.0) S-adenosyl-L-methionine-dependent methyltransferases superfamily protein; CONTAINS InterPro DOMAIN/s: Protein of unknown function DUF248, methyltransferase putative (InterPro:IPR004159); BEST Arabidopsis thaliana protein match is: S-adenosyl-L-methionine-dependent methyltransferases superfamily protein (TAIR:AT4G00750.1); Has 1253 Blast hits to 1210 proteins in 135 species: Ar…	5e-05	0.000462191	yes
gene:VIT_14s0068g01200	14:24969764-24974465	14.9244	7.21253	-1.0491	RNA.regulation of transcription.bHLH,Basic Helix-Loop-Helix family	(at3g26744 : 410.0) Encodes a MYC-like bHLH transcriptional activator that binds specifically to the MYC recognition sequences in the CBF3 promoter. Mutants are defective in cold-regulated gene expression. Cold stress triggers protein degradation of nuclear GFPICE1 protein, and the RING finger protein HOS1 is required. Sumoylation of ICE1 controls CBF3/DREB1A expression and freezing tolerance.; I…	5e-05	0.000462191	yes
gene:VIT_18s0001g02590	18_random:2829789-2832603	2.52605	1.22373	-1.0456	signalling.receptor kinases.leucine rich repeat XI	(at1g34110 : 1113.0) Leucine-rich receptor-like protein kinase family protein; FUNCTIONS IN: protein serine/threonine kinase activity, protein kinase activity, ATP binding; INVOLVED IN: transmembrane receptor protein tyrosine kinase signaling pathway, protein amino acid phosphorylation; LOCATED IN: endomembrane system; EXPRESSED IN: 13 plant structures; EXPRESSED DURING: 4 anthesis, F mature embr…	5e-05	0.000462191	yes
gene:VIT_12s0035g02090	12:22416951-22432647	1.99293	0.967008	-1.04329	signalling.receptor kinases.leucine rich repeat VIII.VIII-1	(at5g49760 : 995.0) Leucine-rich repeat protein kinase family protein; FUNCTIONS IN: kinase activity; INVOLVED IN: protein amino acid phosphorylation; LOCATED IN: plasma membrane, vacuole; EXPRESSED IN: 24 plant structures; EXPRESSED DURING: 13 growth stages; CONTAINS InterPro DOMAIN/s: Protein kinase, ATP binding site (InterPro:IPR017441), Protein kinase, catalytic domain (InterPro:IPR000719), L…	5e-05	0.000462191	yes
gene:VIT_15s0048g02780	15:16907686-16909066	4.074	1.97982	-1.04108	not assigned.unknown	(at1g01180 : 387.0) S-adenosyl-L-methionine-dependent methyltransferases superfamily protein; FUNCTIONS IN: methyltransferase activity; INVOLVED IN: lipid biosynthetic process; EXPRESSED IN: sperm cell, hypocotyl; CONTAINS InterPro DOMAIN/s: Rhamnosyl O-methyltransferase/Cephalosporin hydroxylase (InterPro:IPR007072); Has 274 Blast hits to 274 proteins in 51 species: Archae - 0; Bacteria - 75; Me…	0.00015	0.00125603	yes
gene:VIT_12s0028g02160	12:2929137-2932878	32.4266	15.7693	-1.04006	not assigned.unknown	(at2g42610 : 247.0) LIGHT SENSITIVE HYPOCOTYLS 10 (LSH10); FUNCTIONS IN: molecular_function unknown; INVOLVED IN: biological_process unknown; LOCATED IN: cellular_component unknown; EXPRESSED IN: 15 plant structures; EXPRESSED DURING: 11 growth stages; CONTAINS InterPro DOMAIN/s: Protein of unknown function DUF640 (InterPro:IPR006936); BEST Arabidopsis thaliana protein match is: Protein of unknow…	5e-05	0.000462191	yes
gene:VIT_08s0007g08230	8:21587147-21590420	5.26175	2.56061	-1.03905	misc.myrosinases-lectin-jacalin	(at2g41890 : 676.0) curculin-like (mannose-binding) lectin family protein / PAN domain-containing protein; FUNCTIONS IN: sugar binding, protein kinase activity, ATP binding; INVOLVED IN: protein amino acid phosphorylation, recognition of pollen; LOCATED IN: endomembrane system; EXPRESSED IN: 22 plant structures; EXPRESSED DURING: 13 growth stages; CONTAINS InterPro DOMAIN/s: Curculin-like (mannos…	5e-05	0.000462191	yes
gene:VIT_12s0028g00980	12:1480017-1485587	15.4922	7.54102	-1.03871	RNA.regulation of transcription.MYB domain transcription factor family	(loc_os06g45890.1 : 96.3) no description available & (at2g02060 : 86.7) Homeodomain-like superfamily protein; CONTAINS InterPro DOMAIN/s: Homeodomain-like (InterPro:IPR009057), Myb, DNA-binding (InterPro:IPR014778), HTH transcriptional regulator, Myb-type, DNA-binding (InterPro:IPR017930), Myb-like DNA-binding domain, SHAQKYF class (InterPro:IPR006447), Homeodomain-related (InterPro:IPR012287); B…	5e-05	0.000462191	yes
gene:VIT_06s0004g03710	6:4676212-4678504	3.6255	1.76713	-1.03677	not assigned.no ontology	(at5g60050 : 528.0) BTB/POZ domain-containing protein; LOCATED IN: chloroplast; CONTAINS InterPro DOMAIN/s: BTB/POZ-like (InterPro:IPR000210); BEST Arabidopsis thaliana protein match is: BTB/POZ domain-containing protein (TAIR:AT1G63850.1); Has 1807 Blast hits to 1807 proteins in 277 species: Archae - 0; Bacteria - 0; Metazoa - 736; Fungi - 347; Plants - 385; Viruses - 0; Other Eukaryotes - 339 (…	0.0003	0.00231638	yes
gene:VIT_14s0083g01210	14:23631467-23634185	6.61339	3.22434	-1.03639	signalling.receptor kinases.Catharanthus roseus-like RLK1	(at3g51550 : 758.0) Encodes a synergid-expressed, plasma-membrane localized receptor-like kinase that accumulates asymetrically in the synergid membrnane at the filiform apparatus and mediates male-female gametophyte interactions during pollen tube reception.; FERONIA (FER); FUNCTIONS IN: protein kinase activity, kinase activity; INVOLVED IN: pollen tube reception, post-embryonic development, pro…	5e-05	0.000462191	yes
gene:VIT_05s0020g04170	5:5812566-5816771	2.74526	1.34136	-1.03325	cell.division	(q96449|dmc1_soybn : 620.0) Meiotic recombination protein DMC1 homolog - Glycine max (Soybean) & (at3g22880 : 594.0) Expression of the AtDMC1 is restricted to pollen mother cells in anthers and to megaspore mother cells in ovules. Similar to meiosis-specific yeast DMC gene.; DISRUPTION OF MEIOTIC CONTROL 1 (DMC1); FUNCTIONS IN: in 6 functions; INVOLVED IN: DNA repair, meiosis, chiasma assembly, r…	0.005	0.0255418	yes
gene:VIT_11s0016g04920	11:4233707-4234671	74.011	36.2025	-1.03165	not assigned.unknown	(original description: no original description)	5e-05	0.000462191	yes
gene:VIT_17s0000g05040	17:5522964-5524477	37.1222	18.1646	-1.03115			5e-05	0.000462191	yes
gene:VIT_19s0015g02220	19:11722137-11723584	1.81496	0.888279	-1.03085	protein.degradation	(at3g05350 : 434.0) Metallopeptidase M24 family protein; FUNCTIONS IN: hydrolase activity, aminopeptidase activity; INVOLVED IN: proteolysis, cellular process; LOCATED IN: chloroplast, chloroplast stroma; EXPRESSED IN: 22 plant structures; EXPRESSED DURING: 13 growth stages; CONTAINS InterPro DOMAIN/s: Peptidase M24, structural domain (InterPro:IPR000994), Creatinase (InterPro:IPR000587); BEST Ar…	0.0102	0.0458805	yes
gene:VIT_08s0007g00780	8:14979261-14980073	6.72276	3.29147	-1.03032	PS.lightreaction.photosystem II.PSII polypeptide subunits	(loc_os05g22730.1 : 117.0) no description available & (at5g02120 : 116.0) Encodes a one helix protein homologous to cyanobacterial high-light inducible proteins. The protein is localized to the thylakoid membrane and its transcript is transiently induced by exposure to high light conditions.; one helix protein (OHP); FUNCTIONS IN: molecular_function unknown; INVOLVED IN: response to high light in…	0.0026	0.0148286	yes
gene:VIT_13s0064g00460	13:22075602-22078576	70.7115	34.6252	-1.03012	not assigned.unknown	(at3g08030 : 521.0) Protein of unknown function, DUF642; FUNCTIONS IN: molecular_function unknown; INVOLVED IN: biological_process unknown; LOCATED IN: cell wall; EXPRESSED IN: 22 plant structures; EXPRESSED DURING: 14 growth stages; CONTAINS InterPro DOMAIN/s: Protein of unknown function DUF642 (InterPro:IPR006946); BEST Arabidopsis thaliana protein match is: Protein of unknown function, DUF642 …	5e-05	0.000462191	yes
gene:VIT_14s0108g00430	14:29196653-29203683	6.2864	3.08171	-1.0285	transport.ABC transporters and multidrug resistance systems	(at3g28860 : 2028.0) Belongs to the family of ATP-binding cassette (ABC) transporters. Also known as AtMDR11 and PGP19. Possibly regulates auxin-dependent responses by influencing basipetal auxin transport in the root. Acts upstream of phyA in regulating hypocotyl elongation and gravitropic response. Exerts nonredundant, partially overlapping functions with the ABC transporter encoded by AtPGP1.;…	5e-05	0.000462191	yes
gene:VIT_05s0094g01590	5:24864592-24868257	27.6866	13.5829	-1.02739	protein.degradation.ubiquitin.E3.SCF.FBOX	(at3g59940 : 219.0) Galactose oxidase/kelch repeat superfamily protein; CONTAINS InterPro DOMAIN/s: F-box domain, cyclin-like (InterPro:IPR001810), Galactose oxidase/kelch, beta-propeller (InterPro:IPR011043), Kelch repeat type 1 (InterPro:IPR006652), Kelch related (InterPro:IPR013089), Kelch-type beta propeller (InterPro:IPR015915); BEST Arabidopsis thaliana protein match is: Galactose oxidase/k…	5e-05	0.000462191	yes
gene:VIT_09s0002g08100	9:8719063-8725670	6.97926	3.42673	-1.02624	signalling.calcium	(at3g18430 : 271.0) Calcium-binding EF-hand family protein; FUNCTIONS IN: calcium ion binding; EXPRESSED IN: 24 plant structures; EXPRESSED DURING: 13 growth stages; CONTAINS InterPro DOMAIN/s: EF-Hand 1, calcium-binding site (InterPro:IPR018247), EF-HAND 2 (InterPro:IPR018249), EF-hand-like domain (InterPro:IPR011992); BEST Arabidopsis thaliana protein match is: calmodulin 9 (TAIR:AT3G51920.1). …	0.00065	0.00453567	yes
gene:VIT_04s0043g00160	4:13015676-13019043	36.8024	18.0808	-1.02534	signalling.receptor kinases.leucine rich repeat IX	(at1g66150 : 1281.0) receptor-like transmembrane kinase I (TMK1); transmembrane kinase 1 (TMK1); FUNCTIONS IN: transmembrane receptor protein serine/threonine kinase activity; INVOLVED IN: signal transduction; LOCATED IN: extracellular region, plasma membrane; EXPRESSED IN: 23 plant structures; EXPRESSED DURING: 13 growth stages; CONTAINS InterPro DOMAIN/s: Protein kinase, ATP binding site (Inter…	5e-05	0.000462191	yes
gene:VIT_05s0051g00440	5:11020779-11049776	4.75471	2.33609	-1.02526	not assigned.unknown	(at4g13590 : 404.0) Uncharacterized protein family (UPF0016); CONTAINS InterPro DOMAIN/s: Uncharacterised protein family UPF0016 (InterPro:IPR001727); BEST Arabidopsis thaliana protein match is: Uncharacterized protein family (UPF0016) (TAIR:AT1G64150.1). & (loc_os11g34180.1 : 332.0) no description available & (gnl|cdd|38092 : 219.0) no description available & (chl4|516235 : 187.0) no description…	0.0002	0.00162108	yes
gene:VIT_18s0041g00710	18:25251227-25252798	79.4824	39.0553	-1.02512	misc.UDP glucosyl and glucoronyl transferases	(loc_os01g50200.1 : 415.0) no description available & (at3g16520 : 370.0) UDP-glucosyl transferase 88A1 (UGT88A1); FUNCTIONS IN: in 6 functions; INVOLVED IN: metabolic process; LOCATED IN: cellular_component unknown; EXPRESSED IN: 22 plant structures; EXPRESSED DURING: 13 growth stages; CONTAINS InterPro DOMAIN/s: UDP-glucuronosyl/UDP-glucosyltransferase (InterPro:IPR002213); BEST Arabidopsis tha…	5e-05	0.000462191	yes
gene:VIT_16s0022g02430	16:15079646-15080406	3.58814	1.76384	-1.02452	not assigned.no ontology	(at5g62180 : 247.0) carboxyesterase 20 (CXE20); INVOLVED IN: metabolic process; LOCATED IN: cellular_component unknown; EXPRESSED IN: root, flower; EXPRESSED DURING: petal differentiation and expansion stage; CONTAINS InterPro DOMAIN/s: Alpha/beta hydrolase fold-3 (InterPro:IPR013094); BEST Arabidopsis thaliana protein match is: alpha/beta-Hydrolases superfamily protein (TAIR:AT2G45600.1); Has 93…	0.00735	0.0349933	yes
gene:VIT_02s0012g01870	2:8336150-8337069	134.754	66.2664	-1.02398	not assigned.unknown	no hits & (original description: no original description)	5e-05	0.000462191	yes
gene:VIT_03s0038g02880	3:2039871-2040282	13.2264	6.50854	-1.02302	not assigned.unknown	no hits & (original description: no original description)	0.00325	0.0178848	yes
gene:VIT_01s0026g02520	1:12137486-12138936	29.4011	14.4693	-1.02287	RNA.processing.ribonucleases	(at2g02990 : 315.0) member of the ribonuclease T2 family, responds to inorganic phosphate starvation, and inhibits production of anthocyanin. Also involved in wound-induced signaling independent of jasmonic acid.; ribonuclease 1 (RNS1); FUNCTIONS IN: ribonuclease activity, endoribonuclease activity; INVOLVED IN: cellular response to phosphate starvation, aging, response to wounding, anthocyanin b…	5e-05	0.000462191	yes
gene:VIT_11s0037g00010	11:7603336-7604681	2.71241	1.33496	-1.02277	RNA.regulation of transcription.AP2/EREBP, APETALA2/Ethylene-responsive element binding protein family	(at1g51120 : 303.0) AP2/B3 transcription factor family protein; FUNCTIONS IN: DNA binding, sequence-specific DNA binding transcription factor activity; INVOLVED IN: regulation of transcription, DNA-dependent; LOCATED IN: nucleus; CONTAINS InterPro DOMAIN/s: DNA-binding, integrase-type (InterPro:IPR016177), Transcriptional factor B3 (InterPro:IPR003340), Pathogenesis-related transcriptional factor…	0.00195	0.0116209	yes
gene:VIT_01s0026g02710	1:12442002-12443186	54.5481	26.8514	-1.02253	development.unspecified	(at1g69490 : 318.0) Encodes a member of the NAC transcription factor gene family. It is expressed in floral primordia and upregulated by AP3 and PI. Its expression is associated with leaf senescence.; NAC-like, activated by AP3/PI (NAP); CONTAINS InterPro DOMAIN/s: No apical meristem (NAM) protein (InterPro:IPR003441); BEST Arabidopsis thaliana protein match is: NAC domain containing protein 25 (…	5e-05	0.000462191	yes
gene:VIT_06s0004g07770	6:8561977-8564357	177.705	87.5086	-1.02198	misc.peroxidases	(gnl|cdd|29388 : 451.0) no description available & (loc_os12g02080.1 : 444.0) no description available & (at5g05340 : 427.0) Peroxidase superfamily protein; FUNCTIONS IN: protein binding, peroxidase activity; INVOLVED IN: response to oxidative stress, oxidation reduction; LOCATED IN: apoplast, cell wall; EXPRESSED IN: 9 plant structures; EXPRESSED DURING: LP.04 four leaves visible, 4 anthesis, C …	5e-05	0.000462191	yes
gene:VIT_00s0541g00020	Un:31593864-31594595	24.3095	11.9734	-1.02168	RNA.regulation of transcription.bZIP transcription factor family	(at2g22850 : 106.0) basic leucine-zipper 6 (bZIP6); FUNCTIONS IN: DNA binding, sequence-specific DNA binding transcription factor activity; INVOLVED IN: regulation of transcription, DNA-dependent; LOCATED IN: nucleus; EXPRESSED IN: 24 plant structures; EXPRESSED DURING: 12 growth stages; CONTAINS InterPro DOMAIN/s: Basic-leucine zipper (bZIP) transcription factor (InterPro:IPR004827), bZIP transc…	5e-05	0.000462191	yes
gene:VIT_17s0000g00110	17:44684-46587	6.67433	3.28887	-1.02103	redox.thioredoxin	(at5g51010 : 144.0) Rubredoxin-like superfamily protein; FUNCTIONS IN: electron carrier activity, metal ion binding; EXPRESSED IN: 22 plant structures; EXPRESSED DURING: 13 growth stages; CONTAINS InterPro DOMAIN/s: Rubredoxin-type Fe(Cys)4 protein (InterPro:IPR004039); BEST Arabidopsis thaliana protein match is: rubredoxin family protein (TAIR:AT5G17170.1); Has 30201 Blast hits to 17322 proteins…	0.00185	0.0111176	yes
gene:VIT_01s0026g00880	1:9773169-9774555	5.27221	2.60003	-1.01988	not assigned.no ontology	(at1g24130 : 429.0) Transducin/WD40 repeat-like superfamily protein; FUNCTIONS IN: nucleotide binding; INVOLVED IN: biological_process unknown; LOCATED IN: chloroplast, heterotrimeric G-protein complex; CONTAINS InterPro DOMAIN/s: WD40 repeat 2 (InterPro:IPR019782), WD40 repeat, conserved site (InterPro:IPR019775), WD40 repeat (InterPro:IPR001680), G-protein beta WD-40 repeat, region (InterPro:IP…	0.0001	0.000873355	yes
gene:VIT_05s0049g01170	5:8239470-8240300	21.7186	10.7147	-1.01935	signalling.light	(gnl|cdd|68427 : 234.0) no description available & (at3g23290 : 208.0) LIGHT SENSITIVE HYPOCOTYLS 4 (LSH4); CONTAINS InterPro DOMAIN/s: Protein of unknown function DUF640 (InterPro:IPR006936); BEST Arabidopsis thaliana protein match is: Protein of unknown function (DUF640) (TAIR:AT2G31160.1); Has 30201 Blast hits to 17322 proteins in 780 species: Archae - 12; Bacteria - 1396; Metazoa - 17338; Fun…	5e-05	0.000462191	yes
gene:VIT_08s0058g01120	8:10508426-10510197	9.62495	4.75813	-1.01638	not assigned.unknown	(at2g38500 : 232.0) 2-oxoglutarate (2OG) and Fe(II)-dependent oxygenase superfamily protein; Has 51 Blast hits to 51 proteins in 10 species: Archae - 0; Bacteria - 0; Metazoa - 0; Fungi - 0; Plants - 51; Viruses - 0; Other Eukaryotes - 0 (source: NCBI BLink). & (loc_os01g60800.1 : 110.0) no description available & (reliability: 464.0) & (original description: no original description)	0.0001	0.000873355	yes
gene:VIT_06s0009g02020	6:14278485-14281763	42.5441	21.0346	-1.0162	cell.organisation.cytoskeleton.mikrotubuli	(gnl|cdd|30218 : 894.0) no description available & (q41783|tbb6_maize : 879.0) Tubulin beta-6 chain (Beta-6 tubulin) - Zea mays (Maize) & (loc_os01g59150.2 : 879.0) no description available & (at5g12250 : 872.0) Encodes a beta-tubulin. Expression of TUB6 has been shown to decrease in response to cold treatment.; beta-6 tubulin (TUB6); FUNCTIONS IN: structural constituent of cytoskeleton; INVOLVED…	5e-05	0.000462191	yes
gene:VIT_06s0080g00250	6:20050142-20052967	10.0594	4.97568	-1.01558	protein.glycosylation	(at1g08280 : 442.0) Glycosyltransferase family 29 (sialyltransferase) family protein; FUNCTIONS IN: sialyltransferase activity; INVOLVED IN: protein amino acid glycosylation; LOCATED IN: endomembrane system, integral to Golgi membrane, membrane; EXPRESSED IN: 20 plant structures; EXPRESSED DURING: 11 growth stages; CONTAINS InterPro DOMAIN/s: Sialyltransferase (InterPro:IPR012163), Glycosyl trans…	5e-05	0.000462191	yes
gene:VIT_14s0068g00160	14:23866962-23867506	10.9617	5.42608	-1.01449	not assigned.unknown	no hits & (original description: no original description)	0.00085	0.00569227	yes
gene:VIT_11s0052g01560	11:19292680-19300827	40.4185	20.0101	-1.01429	transport.misc	(loc_os06g29844.1 : 468.0) no description available & (at5g52450 : 434.0) MATE efflux family protein; FUNCTIONS IN: antiporter activity, drug transmembrane transporter activity, transporter activity; INVOLVED IN: response to nematode; LOCATED IN: plasma membrane, membrane; EXPRESSED IN: 24 plant structures; EXPRESSED DURING: 15 growth stages; CONTAINS InterPro DOMAIN/s: MATE family transporter re…	5e-05	0.000462191	yes
gene:VIT_10s0116g00540	10:243219-245124	2.93369	1.45364	-1.01305	not assigned.no ontology.pentatricopeptide (PPR) repeat-containing protein	(at4g21170 : 340.0) Tetratricopeptide repeat (TPR)-like superfamily protein; FUNCTIONS IN: molecular_function unknown; INVOLVED IN: biological_process unknown; LOCATED IN: membrane; EXPRESSED IN: 11 plant structures; EXPRESSED DURING: 9 growth stages; CONTAINS InterPro DOMAIN/s: Pentatricopeptide repeat (InterPro:IPR002885); BEST Arabidopsis thaliana protein match is: Pentatricopeptide repeat (PP…	0.0006	0.00423345	yes
gene:VIT_13s0067g03250	13:1795013-1798037	10.5644	5.23539	-1.01284	not assigned.unknown	no hits & (original description: no original description)	0.00015	0.00125603	yes
gene:VIT_00s0181g00040	Un:7655004-7659416	47.184	23.4271	-1.01012	protein.degradation.ubiquitin.E3.SCF.FBOX	(at1g12820 : 662.0) Auxin receptor involved in primary and lateral root growth inhibition in response to nitrate. Target of miR393. Induced by nitrate in primary roots.; auxin signaling F-box 3 (AFB3); CONTAINS InterPro DOMAIN/s: F-box domain, cyclin-like (InterPro:IPR001810); BEST Arabidopsis thaliana protein match is: auxin signaling F-box 2 (TAIR:AT3G26810.1); Has 2450 Blast hits to 1661 prote…	5e-05	0.000462191	yes
gene:VIT_18s0122g01400	18:976341-978219	9.46117	4.70064	-1.00916	misc.UDP glucosyl and glucoronyl transferases	(at1g68470 : 544.0) Exostosin family protein; FUNCTIONS IN: catalytic activity; INVOLVED IN: biological_process unknown; LOCATED IN: membrane; EXPRESSED IN: 18 plant structures; EXPRESSED DURING: 13 growth stages; CONTAINS InterPro DOMAIN/s: Exostosin-like (InterPro:IPR004263); BEST Arabidopsis thaliana protein match is: Exostosin family protein (TAIR:AT2G20370.1); Has 782 Blast hits to 782 prote…	5e-05	0.000462191	yes
gene:VIT_01s0010g02030	1:18696367-18697251	58.3711	29.0044	-1.00898	not assigned.unknown	no hits & (original description: no original description)	5e-05	0.000462191	yes
gene:VIT_05s0049g00840	5:7852317-7853334	4265.07	2120.44	-1.0082	not assigned.unknown	no hits & (original description: no original description)	0.0079	0.037086	yes
gene:VIT_17s0000g07450	17:8388674-8394468	48.4265	24.089	-1.00742	lipid metabolism.lipid degradation.lysophospholipases.glycerophosphodiester phosphodiesterase	(at1g74210 : 560.0) PLC-like phosphodiesterases superfamily protein; FUNCTIONS IN: phosphoric diester hydrolase activity, glycerophosphodiester phosphodiesterase activity; INVOLVED IN: glycerol metabolic process, lipid metabolic process; LOCATED IN: vacuole; EXPRESSED IN: 24 plant structures; EXPRESSED DURING: 15 growth stages; CONTAINS InterPro DOMAIN/s: PLC-like phosphodiesterase, TIM beta/alph…	5e-05	0.000462191	yes
gene:VIT_04s0008g06000	4:5696593-5697725	84.9082	42.2426	-1.00721	hormone metabolism.ethylene.signal transduction	(at5g25190 : 162.0) encodes a member of the ERF (ethylene response factor) subfamily B-6 of ERF/AP2 transcription factor family. The protein contains one AP2 domain. There are 12 members in this subfamily including RAP2.11.; Integrase-type DNA-binding superfamily protein; CONTAINS InterPro DOMAIN/s: DNA-binding, integrase-type (InterPro:IPR016177), Pathogenesis-related transcriptional factor/ERF,…	5e-05	0.000462191	yes
gene:VIT_17s0000g09970	17:11958388-11967008	2.66695	1.32757	-1.00641	DNA.synthesis/chromatin structure	(at3g48425 : 548.0) DNAse I-like superfamily protein; FUNCTIONS IN: hydrolase activity, nuclease activity; INVOLVED IN: DNA repair; LOCATED IN: chloroplast; EXPRESSED IN: 22 plant structures; EXPRESSED DURING: 9 growth stages; CONTAINS InterPro DOMAIN/s: Endonuclease/exonuclease/phosphatase (InterPro:IPR005135), Exodeoxyribonuclease III xth (InterPro:IPR004808); BEST Arabidopsis thaliana protein …	0.00325	0.0178848	yes
gene:VIT_06s0009g02710	6:15544628-15546242	6.18077	3.07763	-1.00597	nucleotide metabolism.deoxynucleotide metabolism.dUTP diphosphatase	(at3g46940 : 246.0) DUTP-PYROPHOSPHATASE-LIKE 1 (DUT1); FUNCTIONS IN: hydrolase activity, dUTP diphosphatase activity; INVOLVED IN: DNA repair, 2'-deoxyribonucleotide metabolic process; LOCATED IN: cellular_component unknown; EXPRESSED IN: 22 plant structures; EXPRESSED DURING: 13 growth stages; CONTAINS InterPro DOMAIN/s: DeoxyUTP pyrophosphatase domain, subfamily 1, (InterPro:IPR008181), DeoxyU…	0.00015	0.00125603	yes
gene:VIT_17s0000g08530	17:9807358-9812612	15.7586	7.85215	-1.00498	transport.unspecified anions	(loc_os12g37840.1 : 1032.0) no description available & (at3g62270 : 1020.0) HCO3- transporter family; FUNCTIONS IN: anion exchanger activity; INVOLVED IN: anion transport; LOCATED IN: integral to membrane, membrane; EXPRESSED IN: 22 plant structures; EXPRESSED DURING: 13 growth stages; CONTAINS InterPro DOMAIN/s: Bicarbonate transporter, eukaryotic (InterPro:IPR003020), Bicarbonate transporter, C…	5e-05	0.000462191	yes
gene:VIT_04s0023g03540	4:20085236-20086819	2.52211	1.25708	-1.00455	stress.biotic	(at1g75800 : 298.0) Pathogenesis-related thaumatin superfamily protein; FUNCTIONS IN: molecular_function unknown; INVOLVED IN: response to other organism; LOCATED IN: endomembrane system; EXPRESSED IN: 22 plant structures; EXPRESSED DURING: 13 growth stages; CONTAINS InterPro DOMAIN/s: Thaumatin, conserved site (InterPro:IPR017949), Thaumatin, pathogenesis-related (InterPro:IPR001938); BEST Arabi…	0.0028	0.0157886	yes
gene:VIT_09s0002g07640	9:7804432-7808136	8.68805	4.33676	-1.00242	lipid metabolism.glyceral metabolism.glycerol kinase	(at1g80460 : 236.0) Encodes a protein similar to glycerol kinase, which converts glycerol to glycerol 3-phosphate and performs a rate-limiting step in glycerol metabolism. This gene is required for both general and specific resistance against bacteria and fungi. Arabidopsis thaliana glycerol kinase (GLR1) mRNA.Involved in flagellin-induced non-host resistance to Pseudomonas. Coronatine partially …	0.0017	0.0103599	yes
gene:VIT_00s0357g00100	Un:25343180-25344815	795.783	397.478	-1.0015	stress.abiotic.unspecified	(at4g08685 : 185.0) Encodes a protein, expressed in leaves, with similarity to pollen allergens.; SAH7; FUNCTIONS IN: molecular_function unknown; INVOLVED IN: biological_process unknown; LOCATED IN: endomembrane system; EXPRESSED IN: 22 plant structures; EXPRESSED DURING: 13 growth stages; CONTAINS InterPro DOMAIN/s: Pollen Ole e 1 allergen/extensin (InterPro:IPR006041); BEST Arabidopsis thaliana…	5e-05	0.000462191	yes
gene:VIT_13s0067g00620	13_random:326923-347822	5.18828	2.59178	-1.00131	misc.alcohol dehydrogenases.cinnamyl alcohol dehydrogenase	(at5g19440 : 457.0) similar to Eucalyptus gunnii alcohol dehydrogenase of unknown physiological function (GI:1143445), apple tree, PIR:T16995; NOT a cinnamyl-alcohol dehydrogenase; NAD(P)-binding Rossmann-fold superfamily protein; FUNCTIONS IN: alcohol dehydrogenase (NAD) activity; INVOLVED IN: response to salt stress; LOCATED IN: plasma membrane; EXPRESSED IN: 25 plant structures; EXPRESSED DURI…	0.00025	0.00197196	yes
gene:VIT_12s0059g01900	12:6762057-6764987	3.91658	1.95719	-1.00081	not assigned.unknown	(at1g11120 : 127.0) unknown protein; FUNCTIONS IN: molecular_function unknown; INVOLVED IN: biological_process unknown; LOCATED IN: cellular_component unknown; EXPRESSED IN: 10 plant structures; EXPRESSED DURING: 4 anthesis, F mature embryo stage, petal differentiation and expansion stage, E expanded cotyledon stage, D bilateral stage; BEST Arabidopsis thaliana protein match is: unknown protein (…	0.00545	0.0272898	yes
gene:VIT_05s0020g04880	5:6744349-6749194	27.5537	13.782	-0.999467	not assigned.unknown	(at3g23090 : 179.0) TPX2 (targeting protein for Xklp2) protein family; FUNCTIONS IN: molecular_function unknown; INVOLVED IN: biological_process unknown; LOCATED IN: cellular_component unknown; EXPRESSED IN: leaf apex, inflorescence meristem, hypocotyl, root, flower; EXPRESSED DURING: petal differentiation and expansion stage; CONTAINS InterPro DOMAIN/s: Xklp2 targeting protein (InterPro:IPR00967…	5e-05	0.000462191	yes
gene:VIT_11s0016g00960	11:814149-817167	217.299	108.764	-0.998476	protein.degradation.subtilases	(at2g05920 : 998.0) Subtilase family protein; FUNCTIONS IN: identical protein binding, serine-type endopeptidase activity; INVOLVED IN: proteolysis, negative regulation of catalytic activity; LOCATED IN: cell wall, plant-type cell wall; EXPRESSED IN: 22 plant structures; EXPRESSED DURING: 13 growth stages; CONTAINS InterPro DOMAIN/s: Protease-associated PA (InterPro:IPR003137), Proteinase inhibit…	5e-05	0.000462191	yes
gene:VIT_04s0008g00850	4:728502-730280	3.21446	1.61222	-0.995525	not assigned.unknown	(loc_os01g41640.1 : 152.0) no description available & (at5g11780 : 118.0) unknown protein; Has 37 Blast hits to 37 proteins in 12 species: Archae - 0; Bacteria - 0; Metazoa - 0; Fungi - 3; Plants - 34; Viruses - 0; Other Eukaryotes - 0 (source: NCBI BLink). & (reliability: 236.0) & (original description: no original description)	0.00695	0.0334372	yes
gene:VIT_17s0000g04830	17:5206938-5213522	2.70203	1.3555	-0.995219	DNA.synthesis/chromatin structure	(loc_os05g06840.1 : 758.0) no description available & (at5g22110 : 712.0) Encodes a protein with similarity to DNA polymerase epsilon subunit B an essential gene that is required for DNA replication. Homozygous mutants are embryo lethal. Expressed in meristematic , rapidly dividing regions.; DNA polymerase epsilon subunit B2 (DPB2); FUNCTIONS IN: DNA-directed DNA polymerase activity, DNA binding;…	0.0011	0.00711734	yes
gene:VIT_18s0041g02180	18:27318984-27324143	3.30415	1.65811	-0.994742	development.unspecified	(loc_os06g08400.2 : 401.0) no description available & (at4g36860 : 397.0) LIM domain-containing protein; FUNCTIONS IN: zinc ion binding; LOCATED IN: plasma membrane; EXPRESSED IN: 24 plant structures; EXPRESSED DURING: 13 growth stages; CONTAINS InterPro DOMAIN/s: Zinc finger, LIM-type (InterPro:IPR001781), Ubiquitin interacting motif (InterPro:IPR003903), Protein of unknown function DUF3633 (Int…	0.00045	0.00330107	yes
gene:VIT_03s0038g02090	3:1441261-1442535	79.0059	39.7045	-0.992659	lipid metabolism.lipid degradation.lysophospholipases	(at4g38690 : 547.0) PLC-like phosphodiesterases superfamily protein; FUNCTIONS IN: phospholipase C activity, phosphoric diester hydrolase activity; INVOLVED IN: intracellular signaling pathway, N-terminal protein myristoylation, lipid metabolic process; LOCATED IN: cellular_component unknown; EXPRESSED IN: 23 plant structures; EXPRESSED DURING: 12 growth stages; CONTAINS InterPro DOMAIN/s: Phosph…	5e-05	0.000462191	yes
gene:VIT_11s0037g00950	11:9740681-9742003	195.526	98.3562	-0.991269	polyamine metabolism.synthesis.SAM decarboxylase	(o24215|dcam_orysa : 433.0) S-adenosylmethionine decarboxylase proenzyme (EC 4.1.1.50) (AdoMetDC) (SamDC) [Contains: S-adenosylmethionine decarboxylase alpha chain; S-adenosylmethionine decarboxylase beta chain] - Oryza sativa (Rice) & (loc_os04g42090.5 : 433.0) no description available & (gnl|cdd|85518 : 390.0) no description available & (at3g02470 : 359.0) Encodes a S-adenosylmethionine decarbo…	5e-05	0.000462191	yes
gene:VIT_03s0088g00380	3:8412009-8414515	452.407	227.717	-0.990379	cell.organisation.cytoskeleton.mikrotubuli	(gnl|cdd|30217 : 928.0) no description available & (p46259|tba1_pea : 868.0) Tubulin alpha-1 chain - Pisum sativum (Garden pea) & (at1g50010 : 864.0) Encodes alpha-2,4 tubulin. TUA2 and TUA4 encode identical proteins.; tubulin alpha-2 chain (TUA2); FUNCTIONS IN: structural constituent of cytoskeleton; INVOLVED IN: microtubule-based process, response to salt stress; LOCATED IN: tubulin complex, cy…	5e-05	0.000462191	yes
gene:VIT_06s0061g00590	6:18099976-18101934	6.83357	3.44317	-0.988904	development.unspecified	(at2g28120 : 758.0) Major facilitator superfamily protein; INVOLVED IN: N-terminal protein myristoylation, transmembrane transport; LOCATED IN: plasma membrane; EXPRESSED IN: 11 plant structures; EXPRESSED DURING: 6 growth stages; CONTAINS InterPro DOMAIN/s: Nodulin-like (InterPro:IPR010658), Major facilitator superfamily MFS-1 (InterPro:IPR011701), Major facilitator superfamily, general substrat…	5e-05	0.000462191	yes
gene:VIT_04s0023g03070	4:19652845-19656248	4.45783	2.24617	-0.988876	signalling.receptor kinases.leucine rich repeat VII	(at4g36180 : 1325.0) Leucine-rich receptor-like protein kinase family protein; FUNCTIONS IN: protein serine/threonine kinase activity, kinase activity, ATP binding; INVOLVED IN: transmembrane receptor protein tyrosine kinase signaling pathway, protein amino acid phosphorylation; LOCATED IN: plasma membrane; EXPRESSED IN: 21 plant structures; EXPRESSED DURING: 13 growth stages; CONTAINS InterPro D…	5e-05	0.000462191	yes
gene:VIT_18s0001g11310	18:9622092-9623242	5.86553	2.96294	-0.985232	RNA.regulation of transcription.C2C2(Zn) DOF zinc finger family	(at3g50410 : 124.0) Arabidopsis Dof protein containing a single 51-amino acid zinc finger DNA-binding domain, which may play an important roles in plant growth and development.; OBF binding protein 1 (OBP1); CONTAINS InterPro DOMAIN/s: Zinc finger, Dof-type (InterPro:IPR003851); BEST Arabidopsis thaliana protein match is: Dof-type zinc finger DNA-binding family protein (TAIR:AT5G66940.1); Has 112…	0.0003	0.00231638	yes
gene:VIT_02s0025g04520	2:4020518-4024475	12.1559	6.14309	-0.984619	glycolysis.cytosolic branch.phospho-enol-pyruvate carboxylase kinase (PPCK)	(at1g12580 : 580.0) phosphoenolpyruvate carboxylase-related kinase 1 (PEPKR1); FUNCTIONS IN: protein serine/threonine kinase activity, protein kinase activity, kinase activity, ATP binding; INVOLVED IN: protein amino acid phosphorylation; LOCATED IN: cellular_component unknown; EXPRESSED IN: 22 plant structures; EXPRESSED DURING: 13 growth stages; CONTAINS InterPro DOMAIN/s: Protein kinase, ATP b…	5e-05	0.000462191	yes
gene:VIT_03s0038g03560	3:2574665-2576021	1.96595	0.993547	-0.984565	DNA.synthesis/chromatin structure	(at2g47450 : 363.0) A component of the chloroplast signal recognition particle pathway that is involved in LHCP targeting. It is downregulated in response to high light. It recognizes the DPLG motif in Lhcb1.; CHAOS (CAO); FUNCTIONS IN: chromatin binding; INVOLVED IN: response to high light intensity, protein import into chloroplast thylakoid membrane; LOCATED IN: chloroplast thylakoid membrane, …	0.00585	0.0290102	yes
gene:VIT_06s0004g00970	6:1087988-1088601	24.8653	12.5707	-0.984069	stress.biotic.PR-proteins	(at1g58170 : 156.0) Disease resistance-responsive (dirigent-like protein) family protein; FUNCTIONS IN: molecular_function unknown; INVOLVED IN: N-terminal protein myristoylation, lignan biosynthetic process, defense response; LOCATED IN: endomembrane system; EXPRESSED IN: 17 plant structures; EXPRESSED DURING: 6 growth stages; CONTAINS InterPro DOMAIN/s: Plant disease resistance response protein…	5e-05	0.000462191	yes
gene:VIT_04s0210g00050	4:20445938-20454256	144.409	73.0696	-0.982819	secondary metabolism.N misc.alkaloid-like	(at3g51430 : 421.0) Although this enzyme is predicted to encode a strictosidine synthase (SS), it lacks a conserved catalytic glutamate residue found in active SS enzymes and it is not expected to have SS activity.; YELLOW-LEAF-SPECIFIC GENE 2 (YLS2); CONTAINS InterPro DOMAIN/s: Strictosidine synthase (InterPro:IPR004141), Strictosidine synthase, conserved region (InterPro:IPR018119), Six-bladed …	5e-05	0.000462191	yes
gene:VIT_06s0009g00980	6:12254024-12255152	4.2241	2.13844	-0.982084	not assigned.no ontology	(loc_os07g06880.1 : 387.0) no description available & (at5g06570 : 309.0) alpha/beta-Hydrolases superfamily protein; FUNCTIONS IN: hydrolase activity; INVOLVED IN: metabolic process; LOCATED IN: cellular_component unknown; EXPRESSED IN: 6 plant structures; EXPRESSED DURING: petal differentiation and expansion stage; CONTAINS InterPro DOMAIN/s: Alpha/beta hydrolase fold-3 (InterPro:IPR013094); BES…	0.00145	0.00905782	yes
gene:VIT_04s0008g05120	4:4589304-4595021	30.9745	15.6876	-0.98146	lipid metabolism.lipid degradation.lysophospholipases.carboxylesterase	(loc_os01g07960.3 : 370.0) no description available & (at5g20060 : 351.0) alpha/beta-Hydrolases superfamily protein; FUNCTIONS IN: hydrolase activity, carboxylesterase activity; INVOLVED IN: biological_process unknown; LOCATED IN: cellular_component unknown; EXPRESSED IN: 23 plant structures; EXPRESSED DURING: 15 growth stages; CONTAINS InterPro DOMAIN/s: Phospholipase/carboxylesterase (InterPro:…	5e-05	0.000462191	yes
gene:VIT_18s0001g09580	18:7996301-7998796	3.12606	1.58433	-0.980477	cell.cycle	(at5g43080 : 415.0) Cyclin A3;1 (CYCA3;1); FUNCTIONS IN: cyclin-dependent protein kinase regulator activity; INVOLVED IN: regulation of cell cycle; LOCATED IN: nucleus; EXPRESSED IN: 22 plant structures; EXPRESSED DURING: 13 growth stages; CONTAINS InterPro DOMAIN/s: Cyclin, C-terminal (InterPro:IPR004367), Cyclin (InterPro:IPR006670), G2/mitotic-specific cyclin A (InterPro:IPR015453), Cyclin-lik…	0.00175	0.010594	yes
gene:VIT_17s0000g04740	17:5129708-5136316	2.26576	1.14868	-0.980016	not assigned.no ontology	(at3g42660 : 1070.0) transducin family protein / WD-40 repeat family protein; CONTAINS InterPro DOMAIN/s: WD40 repeat 2 (InterPro:IPR019782), WD40 repeat, conserved site (InterPro:IPR019775), WD40 repeat (InterPro:IPR001680), WD40 repeat-like-containing domain (InterPro:IPR011046), Protein of unknown function DUF3639 (InterPro:IPR022100), WD40-repeat-containing domain (InterPro:IPR017986), WD40/Y…	0.00025	0.00197196	yes
gene:VIT_13s0019g00740	13:2645621-2649716	26.1978	13.2884	-0.979277	not assigned.no ontology	(at2g39570 : 581.0) ACT domain-containing protein; FUNCTIONS IN: amino acid binding; INVOLVED IN: metabolic process; EXPRESSED IN: 24 plant structures; EXPRESSED DURING: 15 growth stages; CONTAINS InterPro DOMAIN/s: Amino acid-binding ACT (InterPro:IPR002912); BEST Arabidopsis thaliana protein match is: ACT-like superfamily protein (TAIR:AT2G36840.1); Has 465 Blast hits to 403 proteins in 46 spec…	5e-05	0.000462191	yes
gene:VIT_04s0008g00690	4:623303-627444	30.2397	15.3407	-0.979074	not assigned.unknown	(at5g11730 : 530.0) Core-2/I-branching beta-1,6-N-acetylglucosaminyltransferase family protein; INVOLVED IN: biological_process unknown; EXPRESSED IN: 23 plant structures; EXPRESSED DURING: 13 growth stages; CONTAINS InterPro DOMAIN/s: Core-2/I-Branching enzyme (InterPro:IPR021141); BEST Arabidopsis thaliana protein match is: Core-2/I-branching beta-1,6-N-acetylglucosaminyltransferase family prot…	5e-05	0.000462191	yes
gene:VIT_07s0151g00930	7:1153045-1154022	8.69705	4.41505	-0.978097	not assigned.unknown	(loc_os03g59200.1 : 395.0) no description available & (at5g28150 : 369.0) Plant protein of unknown function (DUF868); CONTAINS InterPro DOMAIN/s: Protein of unknown function DUF868, plant (InterPro:IPR008586); BEST Arabidopsis thaliana protein match is: Plant protein of unknown function (DUF868) (TAIR:AT3G04860.1); Has 292 Blast hits to 290 proteins in 16 species: Archae - 0; Bacteria - 0; Metazo…	0.0002	0.00162108	yes
gene:VIT_08s0007g01490	8:15591300-15594577	17.3749	8.82041	-0.978087	not assigned.unknown	(at5g01030 : 232.0) Protein of unknown function (DUF3527); FUNCTIONS IN: molecular_function unknown; INVOLVED IN: biological_process unknown; LOCATED IN: cellular_component unknown; EXPRESSED IN: 24 plant structures; EXPRESSED DURING: 13 growth stages; CONTAINS InterPro DOMAIN/s: Protein of unknown function DUF3527 (InterPro:IPR021916); BEST Arabidopsis thaliana protein match is: Protein of unkno…	5e-05	0.000462191	yes
gene:VIT_01s0010g03530	1:20870538-20876395	3.98365	2.02313	-0.977501	not assigned.no ontology	(loc_os11g29350.1 : 405.0) no description available & (at1g67400 : 387.0) ELMO/CED-12 family protein; INVOLVED IN: phagocytosis; LOCATED IN: cytoskeleton; CONTAINS InterPro DOMAIN/s: Engulfment/cell motility, ELMO (InterPro:IPR006816); BEST Arabidopsis thaliana protein match is: ELMO/CED-12 family protein (TAIR:AT2G44770.1); Has 873 Blast hits to 873 proteins in 155 species: Archae - 0; Bacteria …	0.00205	0.0120812	yes
gene:VIT_01s0011g04180	1:3798732-3803625	4.61646	2.34471	-0.977378	misc.acid and other phosphatases	(at1g15080 : 437.0) Encodes phosphatidic acid phosphatase. Involved in ABA signaling. Functions as a negative regulator upstream of ABI4. Expressed during germination and seed development. Expressed overall in young seedlings, in roots, hypocotyls, and vascular cells of cotyledons and leaves of 10 day-old seedlings, in flower filaments and stem elongation zones. Not expressed in anthers, pollen n…	0.00085	0.00569227	yes
gene:VIT_18s0089g01230	18:29115654-29118015	2.07661	1.05566	-0.976078	major CHO metabolism.degradation.sucrose.fructokinase	(at4g10260 : 516.0) pfkB-like carbohydrate kinase family protein; FUNCTIONS IN: kinase activity, ribokinase activity; INVOLVED IN: D-ribose metabolic process, acetate fermentation, sucrose biosynthetic process, sucrose catabolic process, using beta-fructofuranosidase; LOCATED IN: cellular_component unknown; EXPRESSED IN: petal, leaf whorl, sepal, male gametophyte, flower; EXPRESSED DURING: 4 anth…	0.00635	0.0311424	yes
gene:VIT_15s0107g00500	15:8816627-8898931	3.59765	1.83265	-0.973123	lipid metabolism.FA synthesis and FA elongation.acyl coa ligase	(at5g35930 : 538.0) AMP-dependent synthetase and ligase family protein; FUNCTIONS IN: phosphopantetheine binding, acyl carrier activity, catalytic activity, AMP binding, cofactor binding; INVOLVED IN: metabolic process; LOCATED IN: cellular_component unknown; EXPRESSED IN: 23 plant structures; EXPRESSED DURING: 13 growth stages; CONTAINS InterPro DOMAIN/s: Phosphopantetheine-binding (InterPro:IPR…	0.00035	0.00264049	yes
gene:VIT_03s0017g01210	3:16956463-16957919	373.579	190.368	-0.972622	signalling.in sugar and nutrient physiology	(at5g64260 : 402.0) EXORDIUM like 2 (EXL2); FUNCTIONS IN: molecular_function unknown; INVOLVED IN: biological_process unknown; LOCATED IN: cell wall, plant-type cell wall; EXPRESSED IN: 23 plant structures; EXPRESSED DURING: 13 growth stages; CONTAINS InterPro DOMAIN/s: Phosphate-induced protein 1 (InterPro:IPR006766); BEST Arabidopsis thaliana protein match is: EXORDIUM like 4 (TAIR:AT5G09440.1)…	5e-05	0.000462191	yes
gene:VIT_10s0003g04670	10:8333666-8341190	11.5136	5.87277	-0.971224	RNA.regulation of transcription.HB,Homeobox transcription factor family	(loc_os03g43930.1 : 1395.0) no description available & (at2g34710 : 1381.0) Dominant PHB mutations cause transformation of abaxial leaf fates into adaxial leaf fates. Encodes a member of HD-Zip family which contains homeodomain-leucine zipper domains and domain similar to a mammalian sterol binding domain. Has overlapping functions with PHAVOLUTA, REVOLUTA and CORONA.; PHABULOSA (PHB); CONTAINS I…	5e-05	0.000462191	yes
gene:VIT_11s0016g02430	11:1960929-1966617	19.3372	9.86376	-0.971171	signalling.receptor kinases.proline extensin like	(at3g13690 : 886.0) Protein kinase protein with adenine nucleotide alpha hydrolases-like domain; FUNCTIONS IN: protein tyrosine kinase activity, protein kinase activity, kinase activity, ATP binding; INVOLVED IN: protein amino acid phosphorylation; LOCATED IN: cellular_component unknown; EXPRESSED IN: 23 plant structures; EXPRESSED DURING: 13 growth stages; CONTAINS InterPro DOMAIN/s: Protein kin…	5e-05	0.000462191	yes
gene:VIT_03s0063g00940	3:4368189-4388439	8.72804	4.45384	-0.97061	protein.postranslational modification	(p53681|crk_dauca : 887.0) CDPK-related protein kinase (EC 2.7.11.1) (PK421) - Daucus carota (Carrot) & (at3g50530 : 868.0) CDPK-related kinase; CDPK-related kinase (CRK); FUNCTIONS IN: in 6 functions; INVOLVED IN: protein amino acid phosphorylation; EXPRESSED IN: 24 plant structures; EXPRESSED DURING: 13 growth stages; CONTAINS InterPro DOMAIN/s: Protein kinase, ATP binding site (InterPro:IPR017…	5e-05	0.000462191	yes
gene:VIT_05s0094g00330	5:23649928-23657967	46.48	23.7458	-0.968937	stress.biotic	(at3g54420 : 329.0) encodes an EP3 chitinase that is expressed during somatic embryogenesis in 'nursing' cells surrounding the embryos but not in embryos themselves. The gene is also expressed in mature pollen and growing pollen tubes until they enter the receptive synergid, but not in endosperm and integuments as in carrot. Post-embryonically, expression is found in hydathodes, stipules, root ep…	5e-05	0.000462191	yes
gene:VIT_15s0046g02210	15:18982513-18986835	1.32055	0.675232	-0.967685	protein.degradation.ubiquitin.E3.RING	(at4g01270 : 277.0) RING/U-box superfamily protein; FUNCTIONS IN: zinc ion binding; EXPRESSED IN: 12 plant structures; EXPRESSED DURING: 7 growth stages; CONTAINS InterPro DOMAIN/s: Zinc finger, RING-type (InterPro:IPR001841), Zinc finger, C3HC4 RING-type (InterPro:IPR018957); BEST Arabidopsis thaliana protein match is: unknown protein (TAIR:AT4G01245.1); Has 5689 Blast hits to 5015 proteins in 4…	0.0073	0.0348056	yes
gene:VIT_08s0007g07330	8:20912904-20913357	257.893	131.874	-0.967609	not assigned.unknown	no hits & (original description: no original description)	5e-05	0.000462191	yes
gene:VIT_06s0004g05940	6:6672955-6679156	3.93103	2.01044	-0.967397	mitochondrial electron transport / ATP synthesis.uncoupling protein	(at3g54110 : 379.0) Member of Uncoupling protein PUMP2 family. Encodes a mitochondrial uncoupling protein AtUCP1 involved in maintain the redox poise of the mitochondrial electron transport chain to facilitate photosynthetic metabolism. Disruption of UCP1 results in a photosynthetic phenotype. Specifically there is a restriction in photorespiration with a decrease in the rate of oxidation of phot…	0.0008	0.0054125	yes
gene:VIT_00s0779g00010	Un:35291424-35294562	57.6058	29.4628	-0.967322	not assigned.unknown	(at4g38060 : 81.6) unknown protein; BEST Arabidopsis thaliana protein match is: unknown protein (TAIR:AT5G65480.1); Has 35333 Blast hits to 34131 proteins in 2444 species: Archae - 798; Bacteria - 22429; Metazoa - 974; Fungi - 991; Plants - 531; Viruses - 0; Other Eukaryotes - 9610 (source: NCBI BLink). & (reliability: 163.2) & (original description: no original description)	5e-05	0.000462191	yes
gene:VIT_18s0001g05950	18:4564101-4565743	2.34059	1.19798	-0.966273	misc.UDP glucosyl and glucoronyl transferases	(at1g22400 : 606.0) UGT85A1; FUNCTIONS IN: in 6 functions; INVOLVED IN: metabolic process; LOCATED IN: cellular_component unknown; EXPRESSED IN: 22 plant structures; EXPRESSED DURING: 10 growth stages; CONTAINS InterPro DOMAIN/s: UDP-glucuronosyl/UDP-glucosyltransferase (InterPro:IPR002213); BEST Arabidopsis thaliana protein match is: UDP-glucosyl transferase 85A3 (TAIR:AT1G22380.1); Has 7940 Bla…	0.0033	0.0181054	yes
gene:VIT_00s1328g00020	Un:38581445-38582032	306.058	157.269	-0.960572	not assigned.unknown	no hits & (original description: no original description)	5e-05	0.000462191	yes
gene:VIT_18s0041g00800	18:25306038-25307706	5.87469	3.02017	-0.959884	not assigned.unknown	no hits & (original description: no original description)	0.00645	0.0315295	yes
gene:VIT_09s0002g04620	9:4183773-4184312	24.5213	12.6094	-0.959535	not assigned.unknown	no hits & (original description: no original description)	0.0001	0.000873355	yes
gene:VIT_16s0050g02400	16:19332708-19333734	4.54753	2.34112	-0.957882	RNA.regulation of transcription.AP2/EREBP, APETALA2/Ethylene-responsive element binding protein family	(at4g27950 : 173.0) encodes a member of the ERF (ethylene response factor) subfamily B-5 of ERF/AP2 transcription factor family. The protein contains one AP2 domain. There are 7 members in this subfamily.; cytokinin response factor 4 (CRF4); CONTAINS InterPro DOMAIN/s: DNA-binding, integrase-type (InterPro:IPR016177), Pathogenesis-related transcriptional factor/ERF, DNA-binding (InterPro:IPR00147…	0.00125	0.00796572	yes
gene:VIT_10s0003g05690	10:10576858-10577918	66.8478	34.4142	-0.957876	signalling.light	(gnl|cdd|68427 : 229.0) no description available & (at2g31160 : 211.0) LIGHT SENSITIVE HYPOCOTYLS 3 (LSH3); CONTAINS InterPro DOMAIN/s: Protein of unknown function DUF640 (InterPro:IPR006936); BEST Arabidopsis thaliana protein match is: Protein of unknown function (DUF640) (TAIR:AT1G07090.1); Has 309 Blast hits to 309 proteins in 18 species: Archae - 0; Bacteria - 0; Metazoa - 12; Fungi - 0; Plan…	5e-05	0.000462191	yes
gene:VIT_17s0000g06300	17:6831457-6832686	8.4277	4.34447	-0.955958	not assigned.unknown	no hits & (original description: no original description)	0.0004	0.00297004	yes
gene:VIT_02s0025g02510	2:2178751-2181412	3.18391	1.64171	-0.955598	transport.metal	(at4g24120 : 763.0) Member of a small family of oligopeptide transporters similar to the yellow stripe locus of maize (ZmYS1).; YELLOW STRIPE like 1 (YSL1); CONTAINS InterPro DOMAIN/s: Oligopeptide transporter OPT superfamily (InterPro:IPR004813); BEST Arabidopsis thaliana protein match is: YELLOW STRIPE like 3 (TAIR:AT5G53550.2); Has 1803 Blast hits to 1757 proteins in 564 species: Archae - 19; …	0.0005	0.00360833	yes
gene:VIT_18s0001g03810	18_random:3520950-3524104	14.1668	7.30627	-0.955306	protein.postranslational modification.kinase.receptor like cytoplasmatic kinase III	(gnl|cdd|36401 : 218.0) no description available & (at3g57750 : 217.0) Protein kinase superfamily protein; FUNCTIONS IN: protein kinase activity, kinase activity, ATP binding; INVOLVED IN: protein amino acid phosphorylation; LOCATED IN: cellular_component unknown; EXPRESSED IN: 21 plant structures; EXPRESSED DURING: 12 growth stages; CONTAINS InterPro DOMAIN/s: Protein kinase, catalytic domain (I…	5e-05	0.000462191	yes
gene:VIT_06s0080g01160	6:21340807-21342715	16.5227	8.53116	-0.953632	protein.degradation	(at3g52500 : 399.0) Eukaryotic aspartyl protease family protein; FUNCTIONS IN: aspartic-type endopeptidase activity; INVOLVED IN: proteolysis; LOCATED IN: cell wall, membrane, plant-type cell wall; EXPRESSED IN: 22 plant structures; EXPRESSED DURING: 13 growth stages; CONTAINS InterPro DOMAIN/s: Peptidase aspartic (InterPro:IPR021109), Peptidase aspartic, catalytic (InterPro:IPR009007), Peptidase…	5e-05	0.000462191	yes
gene:VIT_00s0813g00010	Un:35640809-35641414	31.2616	16.144	-0.95339	transport.misc	(at4g38050 : 115.0) Xanthine/uracil permease family protein; FUNCTIONS IN: transmembrane transporter activity; INVOLVED IN: transport, transmembrane transport; LOCATED IN: plasma membrane, membrane; EXPRESSED IN: 23 plant structures; EXPRESSED DURING: 13 growth stages; CONTAINS InterPro DOMAIN/s: Xanthine/uracil/vitamin C permease (InterPro:IPR006043); BEST Arabidopsis thaliana protein match is: …	0.00165	0.0100889	yes
gene:VIT_12s0134g00200	12:7742674-7743973	2.82305	1.45829	-0.952975	not assigned.unknown	(at2g16030 : 206.0) S-adenosyl-L-methionine-dependent methyltransferases superfamily protein; FUNCTIONS IN: methyltransferase activity; INVOLVED IN: metabolic process; LOCATED IN: endomembrane system; CONTAINS InterPro DOMAIN/s: Methyltransferase type 11 (InterPro:IPR013216); BEST Arabidopsis thaliana protein match is: S-adenosyl-L-methionine-dependent methyltransferases superfamily protein (TAIR…	0.00335	0.0183431	yes
gene:VIT_04s0079g00680	4:11494447-11499204	12.8844	6.65605	-0.952886	secondary metabolism.isoprenoids.carotenoids.phytoene synthase	(p37272|psy_capan : 656.0) Phytoene synthase, chloroplast precursor (EC 2.5.1.-) - Capsicum annuum (Bell pepper) & (at5g17230 : 602.0) Encodes phytoene synthase.; PHYTOENE SYNTHASE (PSY); CONTAINS InterPro DOMAIN/s: Squalene/phytoene synthase, conserved site (InterPro:IPR019845), Terpenoid synthase (InterPro:IPR008949), Squalene/phytoene synthase (InterPro:IPR002060); Has 5365 Blast hits to 5364 …	5e-05	0.000462191	yes
gene:VIT_18s0001g03400	18_random:3300680-3302016	3.41484	1.76452	-0.952538	stress.biotic.PR-proteins	(at3g51570 : 107.0) Disease resistance protein (TIR-NBS-LRR class) family; FUNCTIONS IN: transmembrane receptor activity, ATP binding; INVOLVED IN: signal transduction, defense response, apoptosis, innate immune response; LOCATED IN: membrane; EXPRESSED IN: leaf; CONTAINS InterPro DOMAIN/s: NB-ARC (InterPro:IPR002182), Toll-Interleukin receptor (InterPro:IPR000157), Disease resistance protein (In…	0.0024	0.013856	yes
gene:VIT_13s0019g04880	13:6558872-6562740	2.86978	1.48331	-0.95212	not assigned.unknown	(original description: no original description)	0.0046	0.0237715	yes
gene:VIT_15s0021g00880	15:10742671-10755779	4.03341	2.08505	-0.951916	PS.lightreaction.other electron carrier (ox/red).ferredoxin	(at1g02180 : 249.0) ferredoxin-related; FUNCTIONS IN: molecular_function unknown; INVOLVED IN: biological_process unknown; LOCATED IN: endomembrane system; EXPRESSED IN: 23 plant structures; EXPRESSED DURING: 15 growth stages; Has 54 Blast hits to 54 proteins in 11 species: Archae - 0; Bacteria - 0; Metazoa - 0; Fungi - 0; Plants - 54; Viruses - 0; Other Eukaryotes - 0 (source: NCBI BLink). & (lo…	0.0037	0.0199606	yes
gene:VIT_03s0038g02980	3:2109843-2116336	3.91738	2.02511	-0.951889	signalling.unspecified	(at1g53470 : 590.0) mechanosensitive channel of small conductance-like 4 (MSL4); INVOLVED IN: transmembrane transport; LOCATED IN: plasma membrane, membrane; CONTAINS InterPro DOMAIN/s: Membrane protein, At2g17000, predicted (InterPro:IPR016688), Mechanosensitive ion channel MscS (InterPro:IPR006685), Like-Sm ribonucleoprotein (LSM)-related domain (InterPro:IPR010920); BEST Arabidopsis thaliana p…	5e-05	0.000462191	yes
gene:VIT_05s0020g00890	5:2720195-2725861	11.4448	5.91651	-0.951877	transport.ABC transporters and multidrug resistance systems	(at1g02520 : 1626.0) P-glycoprotein 11 (PGP11); FUNCTIONS IN: ATPase activity, coupled to transmembrane movement of substances; INVOLVED IN: transport, transmembrane transport; LOCATED IN: plasma membrane; EXPRESSED IN: callus; CONTAINS InterPro DOMAIN/s: ATPase, AAA+ type, core (InterPro:IPR003593), ABC transporter-like (InterPro:IPR003439), ABC transporter, transmembrane domain, type 1 (InterPr…	5e-05	0.000462191	yes
gene:VIT_02s0025g03450	2:2943401-2948110	3.70767	1.91688	-0.951753	RNA.regulation of transcription.bHLH,Basic Helix-Loop-Helix family	(at5g41315 : 516.0) encodes a basic helix loop helix domain protein that interacts with GL1 in trichome development.; GLABROUS 3 (GL3); CONTAINS InterPro DOMAIN/s: Helix-loop-helix DNA-binding domain (InterPro:IPR001092), Helix-loop-helix DNA-binding (InterPro:IPR011598); BEST Arabidopsis thaliana protein match is: basic helix-loop-helix (bHLH) DNA-binding superfamily protein (TAIR:AT1G63650.3); …	5e-05	0.000462191	yes
gene:VIT_14s0006g02880	14:21063838-21068336	104.507	54.0358	-0.951614	not assigned.unknown	(at1g67080 : 224.0) Encodes a protein involved in the photoprotection of PSII. An aba4-1 mutant completely lacks neoxanthin,a component of the chromophore of the peripheral antenna system in PSII. ABA4 is required for neoxanthin biosynthesis, an intermediary step in abscisic acid biosynthesis, but no catalytic activity has been detected for the ABA4 protein.; abscisic acid (ABA)-deficient 4 (ABA4…	5e-05	0.000462191	yes
gene:VIT_09s0002g02210	9:2027677-2032024	1.23484	0.63879	-0.950915	misc.nitrilases, *nitrile lyases, berberine bridge enzymes, reticuline oxidases, troponine reductases	(at1g72970 : 817.0) Originally identified as a mutation that causes floral organs to fuse together. About 10-20% of mutants also have defects in ovules. Mutants have reduced fertility most likely as because of fusions that pistil emergence. The protein has similarity to the mandelonitrile lyase family of FAD containing oxidoreductases and is predicted to be secreted (SignalP).It is expressed in a…	0.0109	0.048355	yes
gene:VIT_19s0014g01350	19:1427172-1429631	176.364	91.251	-0.950646	not assigned.unknown	(gnl|cdd|68427 : 232.0) no description available & (at1g78815 : 221.0) LIGHT SENSITIVE HYPOCOTYLS 7 (LSH7); FUNCTIONS IN: molecular_function unknown; INVOLVED IN: biological_process unknown; LOCATED IN: chloroplast; EXPRESSED IN: inflorescence meristem, hypocotyl, root, flower; EXPRESSED DURING: petal differentiation and expansion stage; CONTAINS InterPro DOMAIN/s: Protein of unknown function DUF…	5e-05	0.000462191	yes
gene:VIT_07s0005g01290	7:3832984-3835753	14.0471	7.27017	-0.950212	stress.abiotic.heat	(at4g02100 : 646.0) Heat shock protein DnaJ with tetratricopeptide repeat; FUNCTIONS IN: binding, heat shock protein binding; INVOLVED IN: protein folding; LOCATED IN: cellular_component unknown; EXPRESSED IN: leaf; CONTAINS InterPro DOMAIN/s: Tetratricopeptide-like helical (InterPro:IPR011990), Heat shock protein DnaJ, N-terminal (InterPro:IPR001623); BEST Arabidopsis thaliana protein match is: …	5e-05	0.000462191	yes
gene:VIT_12s0028g02650	12:3444945-3447633	28.7366	14.8857	-0.948963	signalling.G-proteins	(q40521|rb11b_tobac : 363.0) Ras-related protein Rab11B - Nicotiana tabacum (Common tobacco) & (at5g60860 : 357.0) RAB GTPase homolog A1F (RABA1f); FUNCTIONS IN: GTP binding; INVOLVED IN: protein transport, small GTPase mediated signal transduction; EXPRESSED IN: 23 plant structures; EXPRESSED DURING: 15 growth stages; CONTAINS InterPro DOMAIN/s: Ras GTPase (InterPro:IPR001806), Small GTP-binding…	5e-05	0.000462191	yes
gene:VIT_01s0010g01080	1:16623605-16636943	12.3684	6.40836	-0.948629	nucleotide metabolism.salvage.nucleoside kinases.uridine kinase	(at1g26190 : 910.0) Phosphoribulokinase / Uridine kinase family; FUNCTIONS IN: adenylate cyclase activity, kinase activity, phosphotransferase activity, alcohol group as acceptor, ATP binding; INVOLVED IN: biosynthetic process, cAMP biosynthetic process, metabolic process; LOCATED IN: cellular_component unknown; EXPRESSED IN: 23 plant structures; EXPRESSED DURING: 12 growth stages; CONTAINS Inter…	5e-05	0.000462191	yes
gene:VIT_15s0046g02930	15:19636987-19643596	4.79468	2.48461	-0.948417	DNA.unspecified	(at2g45850 : 182.0) AT hook motif DNA-binding family protein; FUNCTIONS IN: DNA binding; INVOLVED IN: biological_process unknown; LOCATED IN: nucleus; EXPRESSED IN: 21 plant structures; EXPRESSED DURING: 13 growth stages; CONTAINS InterPro DOMAIN/s: Protein of unknown function DUF296 (InterPro:IPR005175), AT hook, DNA-binding motif (InterPro:IPR017956); BEST Arabidopsis thaliana protein match is:…	5e-05	0.000462191	yes
gene:VIT_14s0068g01390	14:25090450-25093213	94.8326	49.1728	-0.947523	not assigned.unknown	(at5g14020 : 456.0) Endosomal targeting BRO1-like domain-containing protein; INVOLVED IN: N-terminal protein myristoylation; LOCATED IN: vacuole; EXPRESSED IN: root; CONTAINS InterPro DOMAIN/s: BRO1 (InterPro:IPR004328); BEST Arabidopsis thaliana protein match is: Endosomal targeting BRO1-like domain-containing protein (TAIR:AT1G73390.3); Has 94 Blast hits to 94 proteins in 13 species: Archae - 0…	5e-05	0.000462191	yes
gene:VIT_04s0008g04250	4:3613522-3623291	5.99709	3.11652	-0.944328	amino acid metabolism.synthesis.aromatic aa.phenylalanine and tyrosine	(loc_os01g08270.2 : 571.0) no description available & (at1g80360 : 531.0) Pyridoxal phosphate (PLP)-dependent transferases superfamily protein; FUNCTIONS IN: transferase activity, transferring nitrogenous groups, pyridoxal phosphate binding, transaminase activity, catalytic activity; INVOLVED IN: asparagine catabolic process, biosynthetic process, glutamate catabolic process to oxaloacetate, aspa…	0.00015	0.00125603	yes
gene:VIT_17s0119g00150	17:13578053-13578744	2334.87	1213.52	-0.94414	stress.biotic.PR-proteins.proteinase inhibitors.trypsin inhibitor	(at1g17860 : 217.0) Kunitz family trypsin and protease inhibitor protein; FUNCTIONS IN: endopeptidase inhibitor activity; INVOLVED IN: biological_process unknown; LOCATED IN: apoplast, cell wall; EXPRESSED IN: 17 plant structures; EXPRESSED DURING: 13 growth stages; CONTAINS InterPro DOMAIN/s: Proteinase inhibitor I3, Kunitz legume (InterPro:IPR002160), Kunitz inhibitor ST1-like (InterPro:IPR0110…	5e-05	0.000462191	yes
gene:VIT_14s0036g00810	14:11048292-11051067	7.9989	4.15797	-0.943921	secondary metabolism.isoprenoids.mevalonate pathway.HMG-CoA synthase	(loc_os03g02710.1 : 235.0) no description available & (at4g11820 : 232.0) Encodes a protein with hydroxymethylglutaryl-CoA synthase activity which was characterized by phenotypical complementation of the S. cerevisiae mutant.; MVA1; CONTAINS InterPro DOMAIN/s: Thiolase-like (InterPro:IPR016039), Hydroxymethylglutaryl-coenzyme A synthase C-terminal (InterPro:IPR013746), Hydroxymethylglutaryl-coenz…	0.00425	0.0222989	yes
gene:VIT_03s0038g02520	3:1760983-1762467	459.92	239.19	-0.943229	transport.Major Intrinsic Proteins.PIP	(at4g35100 : 489.0) a member of the plasma membrane intrinsic protein PIP. functions as aquaporin. Salt-stress-inducible MIP; plasma membrane intrinsic protein 3 (PIP3); CONTAINS InterPro DOMAIN/s: Major intrinsic protein, conserved site (InterPro:IPR022357), Aquaporin (InterPro:IPR012269), Major intrinsic protein (InterPro:IPR000425); BEST Arabidopsis thaliana protein match is: plasma membrane i…	5e-05	0.000462191	yes
gene:VIT_04s0008g06150	4:5897129-5897648	26.1941	13.6243	-0.943053	not assigned.unknown	no hits & (original description: no original description)	0.00015	0.00125603	yes
gene:VIT_17s0000g02500	17:2282137-2286605	17.5204	9.11458	-0.942785	signalling.G-proteins	(at1g73640 : 318.0) RAB GTPase homolog A6A (RABA6a); FUNCTIONS IN: GTP binding; INVOLVED IN: protein transport, small GTPase mediated signal transduction; LOCATED IN: plasma membrane; EXPRESSED IN: 22 plant structures; EXPRESSED DURING: 13 growth stages; CONTAINS InterPro DOMAIN/s: Ras GTPase (InterPro:IPR001806), Small GTP-binding protein (InterPro:IPR005225), Small GTPase (InterPro:IPR020851), …	5e-05	0.000462191	yes
gene:VIT_02s0154g00590	2:5365613-5366198	8.1343	4.23369	-0.942104	not assigned.unknown	no hits & (original description: no original description)	0.0042	0.022093	yes
gene:VIT_08s0040g00680	8:11630565-11632794	2.83892	1.47898	-0.940739	signalling.phosphinositides	(at2g40850 : 508.0) phosphoinositide 4-kinase gamma 1 (PI4K GAMMA 1); FUNCTIONS IN: inositol or phosphatidylinositol kinase activity, phosphotransferase activity, alcohol group as acceptor; INVOLVED IN: biological_process unknown; LOCATED IN: cellular_component unknown; EXPRESSED IN: tapetum, microspore; CONTAINS InterPro DOMAIN/s: Phosphatidylinositol 3-/4-kinase, catalytic (InterPro:IPR000403);…	0.00045	0.00330107	yes
gene:VIT_07s0129g00470	7:15709541-15714388	4.86133	2.536	-0.938799	not assigned.unknown	(at5g67370 : 389.0) Protein of unknown function (DUF1230); CONTAINS InterPro DOMAIN/s: Protein of unknown function DUF1230 (InterPro:IPR009631); BEST Arabidopsis thaliana protein match is: Protein of unknown function (DUF1230) (TAIR:AT5G11840.1); Has 1807 Blast hits to 1807 proteins in 277 species: Archae - 0; Bacteria - 0; Metazoa - 736; Fungi - 347; Plants - 385; Viruses - 0; Other Eukaryotes -…	0.001	0.00653715	yes
gene:VIT_13s0067g01880	13:1022071-1022675	43.7292	22.8131	-0.938733	RNA.regulation of transcription.AS2,Lateral Organ Boundaries Gene Family	(at2g30130 : 211.0) Overexpression/activation tagged allele has epinastic leaves, reduced apical dominance and is sterile. Gene is similar to asymmetric leaves (AS)/lateral organ boundary (LOB) genes which repress KNOX gene expression.; ASL5; CONTAINS InterPro DOMAIN/s: Lateral organ boundaries, LOB (InterPro:IPR004883); BEST Arabidopsis thaliana protein match is: LOB domain-containing protein 11…	5e-05	0.000462191	yes
gene:VIT_18s0001g09450	18:7901901-7904564	22.1024	11.5312	-0.938656	not assigned.unknown	(at3g19540 : 633.0) Protein of unknown function (DUF620); FUNCTIONS IN: molecular_function unknown; INVOLVED IN: biological_process unknown; LOCATED IN: plasma membrane; EXPRESSED IN: 21 plant structures; EXPRESSED DURING: 13 growth stages; CONTAINS InterPro DOMAIN/s: Protein of unknown function DUF620 (InterPro:IPR006873); BEST Arabidopsis thaliana protein match is: Protein of unknown function (…	5e-05	0.000462191	yes
gene:VIT_06s0004g02950	6:3686573-3687919	17.6001	9.19215	-0.937106	not assigned.unknown	(at5g03190 : 289.0) Upstream open reading frames (uORFs) are small open reading frames found in the 5' UTR of a mature mRNA, and can potentially mediate translational regulation of the largest, or major, ORF (mORF). CPuORF47 represents a conserved upstream opening reading frame relative to major ORF AT5G03190.1; conserved peptide upstream open reading frame 47 (CPUORF47); EXPRESSED IN: 22 plant s…	5e-05	0.000462191	yes
gene:VIT_01s0011g04010	1:3668906-3670738	19.7042	10.2954	-0.9365	not assigned.unknown	(at5g38200 : 639.0) Class I glutamine amidotransferase-like superfamily protein; FUNCTIONS IN: hydrolase activity; INVOLVED IN: glutamine metabolic process; LOCATED IN: cellular_component unknown; CONTAINS InterPro DOMAIN/s: Peptidase C26 (InterPro:IPR011697), Glutamine amidotransferase type 1 (InterPro:IPR017926); BEST Arabidopsis thaliana protein match is: Class I glutamine amidotransferase-lik…	5e-05	0.000462191	yes
gene:VIT_10s0003g01490	10:2894733-2902673	10.2338	5.34913	-0.935959	signalling.receptor kinases.leucine rich repeat II	(at5g45780 : 852.0) Leucine-rich repeat protein kinase family protein; FUNCTIONS IN: protein serine/threonine kinase activity, kinase activity, ATP binding; INVOLVED IN: transmembrane receptor protein tyrosine kinase signaling pathway, protein amino acid phosphorylation; LOCATED IN: endomembrane system; EXPRESSED IN: 6 plant structures; EXPRESSED DURING: F mature embryo stage, petal differentiati…	5e-05	0.000462191	yes
gene:VIT_18s0041g00900	18:25392936-25394373	2.97921	1.55737	-0.935825	misc.UDP glucosyl and glucoronyl transferases	(loc_os01g50200.1 : 355.0) no description available & (at3g16520 : 342.0) UDP-glucosyl transferase 88A1 (UGT88A1); FUNCTIONS IN: in 6 functions; INVOLVED IN: metabolic process; LOCATED IN: cellular_component unknown; EXPRESSED IN: 22 plant structures; EXPRESSED DURING: 13 growth stages; CONTAINS InterPro DOMAIN/s: UDP-glucuronosyl/UDP-glucosyltransferase (InterPro:IPR002213); BEST Arabidopsis tha…	0.00235	0.0136055	yes
gene:VIT_07s0141g00330	7:193328-199382	5.49922	2.87535	-0.935488	protein.degradation.ubiquitin.E3.SCF.FBOX	(at3g54650 : 531.0) FBL17; FUNCTIONS IN: ubiquitin-protein ligase activity; INVOLVED IN: generative cell mitosis, seed development, embryo development, ubiquitin-dependent protein catabolic process, pollen development; LOCATED IN: chloroplast; EXPRESSED IN: 21 plant structures; EXPRESSED DURING: 12 growth stages; CONTAINS InterPro DOMAIN/s: F-box domain, cyclin-like (InterPro:IPR001810); Has 1738…	5e-05	0.000462191	yes
gene:VIT_12s0059g00960	12:5789673-5793745	9.98779	5.22326	-0.935214	cell wall.cellulose synthesis.cellulose synthase	(loc_os10g20090.1 : 730.0) no description available & (at2g32540 : 689.0) encodes a gene similar to cellulose synthase; cellulose synthase-like B4 (CSLB04); FUNCTIONS IN: cellulose synthase activity, transferase activity, transferring glycosyl groups, transferase activity; INVOLVED IN: cellulose biosynthetic process, polysaccharide biosynthetic process; LOCATED IN: membrane; CONTAINS InterPro DOM…	5e-05	0.000462191	yes
gene:VIT_15s0046g00360	15:17368199-17369931	21.2266	11.1043	-0.934746	protein.degradation.aspartate protease	(at1g01300 : 590.0) Eukaryotic aspartyl protease family protein; FUNCTIONS IN: aspartic-type endopeptidase activity; INVOLVED IN: proteolysis, response to karrikin; LOCATED IN: membrane, plant-type cell wall; EXPRESSED IN: 22 plant structures; EXPRESSED DURING: 13 growth stages; CONTAINS InterPro DOMAIN/s: Peptidase aspartic (InterPro:IPR021109), Peptidase aspartic, catalytic (InterPro:IPR009007)…	5e-05	0.000462191	yes
gene:VIT_08s0007g02290	8:16334292-16338110	54.3844	28.4814	-0.933174	signalling.receptor kinases.leucine rich repeat IX	(loc_os04g58910.1 : 946.0) no description available & (at2g01820 : 731.0) Leucine-rich repeat protein kinase family protein; FUNCTIONS IN: protein serine/threonine kinase activity, protein kinase activity, ATP binding; INVOLVED IN: pollen development; LOCATED IN: plasma membrane, plant-type cell wall; EXPRESSED IN: 23 plant structures; EXPRESSED DURING: 13 growth stages; CONTAINS InterPro DOMAIN/…	5e-05	0.000462191	yes
gene:VIT_16s0100g00220	16:15621075-15621389	88.2804	46.25	-0.932638	not assigned.unknown	no hits & (original description: no original description)	5e-05	0.000462191	yes
gene:VIT_01s0026g00950	1:9877898-9880443	2.94478	1.54404	-0.931447	cell.organisation	(at1g70140 : 514.0) Encodes a group I formin. Binds to F-actin barbed ends. Has severing actin filaments activity. Binds profilin. Involved in the initiation and tip growth of root hairs through regulation of actin cytoskeleton.; formin 8 (FH8); FUNCTIONS IN: actin binding, profilin binding, actin filament binding; INVOLVED IN: actin nucleation, cell tip growth; LOCATED IN: cell-cell junction, pl…	0.0002	0.00162108	yes
gene:VIT_08s0007g02240	8:16261363-16265961	5.79369	3.04048	-0.930182	transport.calcium	(at3g51860 : 500.0) cation exchanger 3 (CAX3); CONTAINS InterPro DOMAIN/s: Sodium/calcium exchanger membrane region (InterPro:IPR004837), Calcium/proton exchanger superfamily (InterPro:IPR004798), Calcium/proton exchanger (InterPro:IPR004713); BEST Arabidopsis thaliana protein match is: cation exchanger 1 (TAIR:AT2G38170.1); Has 3567 Blast hits to 3405 proteins in 1022 species: Archae - 24; Bacte…	0.0001	0.000873355	yes
gene:VIT_17s0000g06200	17:6764648-6765071	20.8506	10.9463	-0.929638	not assigned.unknown	no hits & (original description: no original description)	0.00035	0.00264049	yes
gene:VIT_16s0098g00360	16:20787472-20791996	2.65645	1.39504	-0.929186	not assigned.unknown	(at5g53420 : 251.0) CCT motif family protein; FUNCTIONS IN: molecular_function unknown; INVOLVED IN: biological_process unknown; LOCATED IN: cellular_component unknown; EXPRESSED IN: 23 plant structures; EXPRESSED DURING: 13 growth stages; BEST Arabidopsis thaliana protein match is: CCT motif family protein (TAIR:AT4G27900.2); Has 30201 Blast hits to 17322 proteins in 780 species: Archae - 12; Ba…	0.0059	0.0292229	yes
gene:VIT_14s0060g00680	14:588326-591231	13.1966	6.9402	-0.927116	misc.GDSL-motif lipase	(at1g09390 : 491.0) GDSL-like Lipase/Acylhydrolase superfamily protein; FUNCTIONS IN: hydrolase activity, acting on ester bonds, carboxylesterase activity; INVOLVED IN: glycerol biosynthetic process, lipid metabolic process; LOCATED IN: chloroplast stroma; EXPRESSED IN: 22 plant structures; EXPRESSED DURING: 13 growth stages; CONTAINS InterPro DOMAIN/s: Lipase, GDSL (InterPro:IPR001087); BEST Ara…	5e-05	0.000462191	yes
gene:VIT_14s0066g00610	14:27093038-27115925	22.7325	11.9569	-0.926911	not assigned.unknown	no hits & (original description: no original description)	5e-05	0.000462191	yes
gene:VIT_05s0020g01490	5:3182117-3182840	108.152	56.9521	-0.925238	signalling.misc	(at4g15800 : 132.0) Member of a diversely expressed predicted peptide family showing sequence similarity to tobacco Rapid Alkalinization Factor (RALF), and is believed to play an essential role in the physiology of Arabidopsis. Consists of a single exon and is characterized by a conserved C-terminal motif and N-terminal signal peptide.; ralf-like 33 (RALFL33); CONTAINS InterPro DOMAIN/s: Rapid AL…	5e-05	0.000462191	yes
gene:VIT_17s0000g04850	17:5240462-5241938	9.20456	4.85018	-0.924309	RNA.regulation of transcription.C2C2(Zn) DOF zinc finger family	(at5g60850 : 140.0) Encodes a zinc finger protein.; OBF binding protein 4 (OBP4); CONTAINS InterPro DOMAIN/s: Zinc finger, Dof-type (InterPro:IPR003851); BEST Arabidopsis thaliana protein match is: DOF zinc finger protein 1 (TAIR:AT1G51700.1); Has 1807 Blast hits to 1807 proteins in 277 species: Archae - 0; Bacteria - 0; Metazoa - 736; Fungi - 347; Plants - 385; Viruses - 0; Other Eukaryotes - 33…	5e-05	0.000462191	yes
gene:VIT_17s0000g00200	17:108841-110719	59.5942	31.4321	-0.922934	RNA.regulation of transcription.AP2/EREBP, APETALA2/Ethylene-responsive element binding protein family	(loc_os04g32620.1 : 120.0) no description available & (at5g61890 : 116.0) encodes a member of the ERF (ethylene response factor) subfamily B-4 of ERF/AP2 transcription factor family. The protein contains one AP2 domain. There are 7 members in this subfamily.; Integrase-type DNA-binding superfamily protein; CONTAINS InterPro DOMAIN/s: DNA-binding, integrase-type (InterPro:IPR016177), Pathogenesis-…	5e-05	0.000462191	yes
gene:VIT_17s0000g07470	17:8408103-8412048	9.14401	4.82403	-0.922588	not assigned.unknown	(at1g27210 : 389.0) ARM repeat superfamily protein; FUNCTIONS IN: binding; LOCATED IN: chloroplast; EXPRESSED IN: 23 plant structures; EXPRESSED DURING: 13 growth stages; CONTAINS InterPro DOMAIN/s: HEAT (InterPro:IPR000357), Armadillo-like helical (InterPro:IPR011989), HEAT, type 2 (InterPro:IPR021133), Armadillo-type fold (InterPro:IPR016024); BEST Arabidopsis thaliana protein match is: ARM rep…	5e-05	0.000462191	yes
gene:VIT_10s0003g03300	10:5488907-5489494	77.6944	41.0051	-0.922006	not assigned.unknown	(loc_os01g11240.1 : 159.0) no description available & (at5g46230 : 153.0) Protein of unknown function, DUF538; CONTAINS InterPro DOMAIN/s: Protein of unknown function DUF538 (InterPro:IPR007493); BEST Arabidopsis thaliana protein match is: Protein of unknown function, DUF538 (TAIR:AT1G09310.1); Has 30201 Blast hits to 17322 proteins in 780 species: Archae - 12; Bacteria - 1396; Metazoa - 17338; F…	5e-05	0.000462191	yes
gene:VIT_10s0003g01370	10:2720040-2723488	14.7271	7.7785	-0.920911	not assigned.unknown	(ipr007789 : 1500.0) Protein of unknown function DUF688 & (gnl|cdd|68662 : 126.0) no description available & (at1g29240 : 95.1) Protein of unknown function (DUF688); CONTAINS InterPro DOMAIN/s: Protein of unknown function DUF688 (InterPro:IPR007789); BEST Arabidopsis thaliana protein match is: Protein of unknown function (DUF688) (TAIR:AT2G34170.2); Has 97 Blast hits to 87 proteins in 12 species:…	5e-05	0.000462191	yes
gene:VIT_08s0040g03230	8:14172468-14174774	9.63602	5.09166	-0.920301	protein.synthesis.ribosome biogenesis	(at3g53470 : 138.0) unknown protein; FUNCTIONS IN: molecular_function unknown; INVOLVED IN: biological_process unknown; LOCATED IN: chloroplast thylakoid membrane, chloroplast; EXPRESSED IN: 22 plant structures; EXPRESSED DURING: 13 growth stages; Has 35 Blast hits to 35 proteins in 13 species: Archae - 0; Bacteria - 0; Metazoa - 0; Fungi - 0; Plants - 35; Viruses - 0; Other Eukaryotes - 0 (sourc…	0.00105	0.00681796	yes
gene:VIT_04s0008g02920	4:2404970-2406300	5.40927	2.85829	-0.920281	stress.abiotic.drought/salt	(loc_os03g22470.1 : 368.0) no description available & (at1g47980 : 328.0) unknown protein; FUNCTIONS IN: molecular_function unknown; INVOLVED IN: biological_process unknown; LOCATED IN: endomembrane system; EXPRESSED IN: 6 plant structures; EXPRESSED DURING: 4 anthesis, F mature embryo stage, petal differentiation and expansion stage, E expanded cotyledon stage; BEST Arabidopsis thaliana protein …	0.00095	0.00627763	yes
gene:VIT_18s0089g01050	18:28932157-28939425	4.57463	2.41747	-0.920157	RNA.regulation of transcription.unclassified	(at1g33420 : 730.0) RING/FYVE/PHD zinc finger superfamily protein; FUNCTIONS IN: DNA binding, zinc ion binding; INVOLVED IN: regulation of transcription, DNA-dependent; EXPRESSED IN: 22 plant structures; EXPRESSED DURING: 13 growth stages; CONTAINS InterPro DOMAIN/s: Zinc finger, PHD-type, conserved site (InterPro:IPR019786), Zinc finger, PHD-type (InterPro:IPR001965), Zinc finger, FYVE/PHD-type …	5e-05	0.000462191	yes
gene:VIT_00s0945g00010	Un:37012261-37014113	3.9891	2.10867	-0.919731	not assigned.unknown	(at4g37080 : 273.0) Protein of unknown function, DUF547; FUNCTIONS IN: molecular_function unknown; INVOLVED IN: biological_process unknown; LOCATED IN: cellular_component unknown; EXPRESSED IN: 22 plant structures; EXPRESSED DURING: 13 growth stages; CONTAINS InterPro DOMAIN/s: Protein of unknown function DUF547 (InterPro:IPR006869); BEST Arabidopsis thaliana protein match is: Protein of unknown …	0.0095	0.043276	yes
gene:VIT_14s0030g02230	14:7430437-7436403	4.2602	2.25388	-0.918513	RNA.regulation of transcription.bHLH,Basic Helix-Loop-Helix family	(loc_os03g58330.1 : 187.0) no description available & (at4g02590 : 175.0) unfertilized embryo sac 12 (UNE12); FUNCTIONS IN: DNA binding, sequence-specific DNA binding transcription factor activity; INVOLVED IN: double fertilization forming a zygote and endosperm, regulation of transcription; LOCATED IN: nucleus; EXPRESSED IN: 22 plant structures; EXPRESSED DURING: 13 growth stages; CONTAINS Inter…	0.00025	0.00197196	yes
gene:VIT_04s0210g00030	4:20407496-20425854	77.8386	41.2297	-0.916803	secondary metabolism.N misc.alkaloid-like	(at3g51430 : 414.0) Although this enzyme is predicted to encode a strictosidine synthase (SS), it lacks a conserved catalytic glutamate residue found in active SS enzymes and it is not expected to have SS activity.; YELLOW-LEAF-SPECIFIC GENE 2 (YLS2); CONTAINS InterPro DOMAIN/s: Strictosidine synthase (InterPro:IPR004141), Strictosidine synthase, conserved region (InterPro:IPR018119), Six-bladed …	5e-05	0.000462191	yes
gene:VIT_00s0184g00040	Un:8364047-8371759	4.66301	2.47119	-0.916055	DNA.synthesis/chromatin structure	(at5g44635 : 1206.0) MINICHROMOSOME MAINTENANCE 6 (MCM6); FUNCTIONS IN: DNA-dependent ATPase activity, DNA binding, ATP binding; INVOLVED IN: cell proliferation, DNA-dependent DNA replication initiation, DNA unwinding involved in replication; LOCATED IN: nuclear chromatin; EXPRESSED IN: shoot apex; EXPRESSED DURING: IL.00 inflorescence just visible; CONTAINS InterPro DOMAIN/s: Nucleic acid-bindin…	5e-05	0.000462191	yes
gene:VIT_19s0015g01000	19:9081945-9084990	3.54847	1.88766	-0.910596	protein.degradation.ubiquitin.E3.RING	(at5g55970 : 424.0) RING/U-box superfamily protein; FUNCTIONS IN: zinc ion binding; LOCATED IN: chloroplast; EXPRESSED IN: 15 plant structures; EXPRESSED DURING: LP.06 six leaves visible, LP.04 four leaves visible, 4 anthesis, 4 leaf senescence stage, petal differentiation and expansion stage; CONTAINS InterPro DOMAIN/s: Zinc finger, RING-type (InterPro:IPR001841), Zinc finger, C3HC4 RING-type (I…	0.00015	0.00125603	yes
gene:VIT_08s0040g03400	8:14354706-14358038	4.81616	2.56425	-0.90935	misc.short chain dehydrogenase/reductase (SDR)	(loc_os01g05840.3 : 446.0) no description available & (at5g02540 : 434.0) NAD(P)-binding Rossmann-fold superfamily protein; FUNCTIONS IN: oxidoreductase activity, binding, catalytic activity; INVOLVED IN: oxidation reduction, metabolic process; EXPRESSED IN: 22 plant structures; EXPRESSED DURING: 13 growth stages; CONTAINS InterPro DOMAIN/s: NAD(P)-binding domain (InterPro:IPR016040), Glucose/rib…	0.00075	0.00512266	yes
gene:VIT_06s0061g01140	6:18851758-18854998	3.91462	2.08709	-0.90738	signalling.light	(at3g44820 : 745.0) Phototropic-responsive NPH3 family protein; FUNCTIONS IN: signal transducer activity; INVOLVED IN: response to light stimulus; LOCATED IN: cellular_component unknown; EXPRESSED IN: 8 plant structures; EXPRESSED DURING: LP.06 six leaves visible, LP.04 four leaves visible, 4 anthesis, 4 leaf senescence stage, petal differentiation and expansion stage; CONTAINS InterPro DOMAIN/s:…	0.0001	0.000873355	yes
gene:VIT_14s0068g01900	14:25585912-25586477	16.8157	8.96918	-0.906765	misc.peroxidases	(gnl|cdd|29388 : 134.0) no description available & (at4g37520 : 129.0) Peroxidase superfamily protein; FUNCTIONS IN: protein binding, peroxidase activity; INVOLVED IN: oxidation reduction, response to oxidative stress; LOCATED IN: cytoplasm; CONTAINS InterPro DOMAIN/s: Haem peroxidase (InterPro:IPR010255), Plant peroxidase (InterPro:IPR000823), Peroxidases heam-ligand binding site (InterPro:IPR01…	0.00055	0.00393294	yes
gene:VIT_05s0077g00750	5:556700-558062	107.891	57.5539	-0.906588	RNA.regulation of transcription.bHLH,Basic Helix-Loop-Helix family	(at3g17100 : 121.0) sequence-specific DNA binding transcription factors; FUNCTIONS IN: sequence-specific DNA binding transcription factor activity; INVOLVED IN: regulation of transcription; LOCATED IN: chloroplast; EXPRESSED IN: 22 plant structures; EXPRESSED DURING: 13 growth stages; BEST Arabidopsis thaliana protein match is: basic helix-loop-helix (bHLH) DNA-binding superfamily protein (TAIR:A…	5e-05	0.000462191	yes
gene:VIT_01s0127g00600	1:7950089-7959014	18.2393	9.74343	-0.904548	not assigned.no ontology.DC1 domain containing protein	(at1g60420 : 755.0) Reduce transmission through pollen.; DC1 domain-containing protein; FUNCTIONS IN: oxidoreductase activity, antioxidant activity; INVOLVED IN: response to cadmium ion, pollen tube growth, pollen tube guidance; LOCATED IN: cellular_component unknown; EXPRESSED IN: 25 plant structures; EXPRESSED DURING: 15 growth stages; CONTAINS InterPro DOMAIN/s: Thioredoxin fold (InterPro:IPR0…	5e-05	0.000462191	yes
gene:VIT_00s0629g00020	Un:33177875-33183469	1.51735	0.810929	-0.903906	mitochondrial electron transport / ATP synthesis.NADH-DH.localisation not clear	(atmg00580 : 272.0) NADH dehydrogenase subunit 4; NADH dehydrogenase subunit 4 (NAD4); CONTAINS InterPro DOMAIN/s: NADH-quinone oxidoreductase, chain M (InterPro:IPR010227), NADH:ubiquinone oxidoreductase, chain 4 (InterPro:IPR003918), NADH:ubiquinone/plastoquinone oxidoreductase (InterPro:IPR001750); BEST Arabidopsis thaliana protein match is: NADH-Ubiquinone/plastoquinone (complex I) protein (T…	0.0008	0.0054125	yes
gene:VIT_12s0057g00510	12:9084421-9086822	23.2553	12.4291	-0.903838	signalling.light	(at5g48130 : 679.0) Phototropic-responsive NPH3 family protein; FUNCTIONS IN: signal transducer activity; INVOLVED IN: response to light stimulus; LOCATED IN: chloroplast; CONTAINS InterPro DOMAIN/s: NPH3 (InterPro:IPR004249), BTB/POZ (InterPro:IPR013069), BTB/POZ fold (InterPro:IPR011333), BTB/POZ-like (InterPro:IPR000210); BEST Arabidopsis thaliana protein match is: Phototropic-responsive NPH3 …	5e-05	0.000462191	yes
gene:VIT_05s0049g00960	5:7973291-7984306	109.093	58.3119	-0.903697	signalling.light	(at1g04400 : 780.0) Blue light receptor mediating blue-light regulated cotyledon expansion and flowering time. Positive regulator of the flowering-time gene CONSTANS. This gene possesses a light-induced CNT2 N-terminal homodimerisation domain.Involved in blue-light induced stomatal opening. Involved in triggering chromatin decondensation. An 80-residue motif (NC80) is sufficient to confer CRY2's …	5e-05	0.000462191	yes
gene:VIT_04s0023g01930	4:18512509-18514368	6.75921	3.61343	-0.903485	RNA.regulation of transcription.bHLH,Basic Helix-Loop-Helix family	(at4g34530 : 164.0) Encodes a transcription factor CIB1 (cryptochrome-interacting basic-helix-loop-helix). CIB1 interacts with CRY2 (cryptochrome 2) in a blue light-specific manner in yeast and Arabidopsis cells, and it acts together with additional CIB1-related proteins to promote CRY2-dependent floral initiation. CIB1 positively regulates FT expression.; cryptochrome-interacting basic-helix-loo…	0.0002	0.00162108	yes
gene:VIT_16s0022g01540	16:13618887-13620131	7.26923	3.88662	-0.903288	misc.cytochrome P450	(gnl|cdd|35378 : 263.0) no description available & (at4g12320 : 252.0) member of CYP706A; "cytochrome P450, family 706, subfamily A, polypeptide 6" (CYP706A6); FUNCTIONS IN: electron carrier activity, monooxygenase activity, iron ion binding, oxygen binding, heme binding; INVOLVED IN: oxidation reduction; LOCATED IN: endomembrane system; CONTAINS InterPro DOMAIN/s: Cytochrome P450 (InterPro:IPR00…	0.00245	0.01411	yes
gene:VIT_08s0007g00890	8:15057255-15059210	9.68105	5.18104	-0.901923	misc.nitrilases, *nitrile lyases, berberine bridge enzymes, reticuline oxidases, troponine reductases	(at2g29290 : 316.0) NAD(P)-binding Rossmann-fold superfamily protein; FUNCTIONS IN: oxidoreductase activity, binding, catalytic activity; INVOLVED IN: oxidation reduction, metabolic process; EXPRESSED IN: 16 plant structures; EXPRESSED DURING: 11 growth stages; CONTAINS InterPro DOMAIN/s: Short-chain dehydrogenase/reductase, conserved site (InterPro:IPR020904), NAD(P)-binding domain (InterPro:IPR…	0.00035	0.00264049	yes
gene:VIT_02s0025g04730	2:4287649-4290679	4.91537	2.63179	-0.901257	PS.photorespiration.hydroxypyruvate reductase	(at1g12550 : 338.0) D-isomer specific 2-hydroxyacid dehydrogenase family protein; FUNCTIONS IN: in 6 functions; INVOLVED IN: metabolic process; LOCATED IN: cellular_component unknown; EXPRESSED IN: 24 plant structures; EXPRESSED DURING: 13 growth stages; CONTAINS InterPro DOMAIN/s: D-isomer specific 2-hydroxyacid dehydrogenase, catalytic domain (InterPro:IPR006139), D-isomer specific 2-hydroxyaci…	0.0006	0.00423345	yes
gene:VIT_08s0007g07530	8:21025974-21026898	257.031	137.636	-0.901079	misc.short chain dehydrogenase/reductase (SDR)	(at3g03980 : 340.0) NAD(P)-binding Rossmann-fold superfamily protein; FUNCTIONS IN: oxidoreductase activity, binding, catalytic activity; INVOLVED IN: oxidation reduction, metabolic process; EXPRESSED IN: 25 plant structures; EXPRESSED DURING: 15 growth stages; CONTAINS InterPro DOMAIN/s: Short-chain dehydrogenase/reductase, conserved site (InterPro:IPR020904), NAD(P)-binding domain (InterPro:IPR…	5e-05	0.000462191	yes
gene:VIT_12s0059g02010	12:6845525-6847569	2.45504	1.31504	-0.900642	not assigned.no ontology	(loc_os03g38540.1 : 360.0) no description available & (at2g20830 : 298.0) transferases;folic acid binding; FUNCTIONS IN: folic acid binding, transferase activity; INVOLVED IN: metabolic process; LOCATED IN: endomembrane system; EXPRESSED IN: 24 plant structures; EXPRESSED DURING: 15 growth stages; CONTAINS InterPro DOMAIN/s: Formiminotransferase, N-terminal subdomain (InterPro:IPR012886), Formimi…	0.00865	0.040002	yes
gene:VIT_07s0104g01100	7:2184095-2186962	8.89679	4.76986	-0.899336	misc.peroxidases	(gnl|cdd|29388 : 404.0) no description available & (at1g05260 : 335.0) Encodes a cold-inducible cationic peroxidase that is involved in the stress response. In response to low temperature, RCI3 transcripts accumulate in the aerial part and in roots of etiolated seedlings but only in roots of light-grown seedlings.; RARE COLD INDUCIBLE GENE 3 (RCI3); FUNCTIONS IN: peroxidase activity; INVOLVED IN:…	0.00015	0.00125603	yes
gene:VIT_05s0020g04010	5:5692535-5695276	14.4007	7.72692	-0.898174	not assigned.unknown	(at4g14746 : 183.0) CONTAINS InterPro DOMAIN/s: EGF-like (InterPro:IPR006210); Has 259 Blast hits to 234 proteins in 55 species: Archae - 0; Bacteria - 0; Metazoa - 184; Fungi - 0; Plants - 69; Viruses - 0; Other Eukaryotes - 6 (source: NCBI BLink). & (loc_os03g06580.1 : 125.0) no description available & (reliability: 366.0) & (original description: no original description)	5e-05	0.000462191	yes
gene:VIT_12s0034g01090	12:16971141-16977847	9.73882	5.2256	-0.898152	not assigned.no ontology	(loc_os11g34360.1 : 733.0) no description available & (at2g01070 : 691.0) Lung seven transmembrane receptor family protein; FUNCTIONS IN: molecular_function unknown; INVOLVED IN: biological_process unknown; LOCATED IN: endomembrane system, integral to membrane; EXPRESSED IN: 22 plant structures; EXPRESSED DURING: 13 growth stages; CONTAINS InterPro DOMAIN/s: Transmembrane receptor, eukaryota (Int…	5e-05	0.000462191	yes
gene:VIT_00s0804g00020	Un:35552789-35555514	8.80004	4.72974	-0.895749	not assigned.unknown	(at4g37080 : 268.0) Protein of unknown function, DUF547; FUNCTIONS IN: molecular_function unknown; INVOLVED IN: biological_process unknown; LOCATED IN: cellular_component unknown; EXPRESSED IN: 22 plant structures; EXPRESSED DURING: 13 growth stages; CONTAINS InterPro DOMAIN/s: Protein of unknown function DUF547 (InterPro:IPR006869); BEST Arabidopsis thaliana protein match is: Protein of unknown …	5e-05	0.000462191	yes
gene:VIT_01s0010g03710	1:21064259-21071687	1.80698	0.971837	-0.894796	development.squamosa promoter binding like (SPL)	(loc_os06g49010.6 : 265.0) no description available & (at5g43270 : 239.0) member of the SPL (squamosa-promoter binding protein-like) gene family, a novel gene family encoding DNA binding proteins and putative transcription factors. In conjunction with SPL10 and SPL11, SPL2 redundantly controls proper development of lateral organs in association with shoot maturation in the reproductive phase.; sq…	0.00215	0.0125983	yes
gene:VIT_01s0137g00790	1:7280481-7281045	47.2641	25.4215	-0.894696	not assigned.unknown	no hits & (original description: no original description)	5e-05	0.000462191	yes
gene:VIT_19s0085g00830	19:23283470-23291087	26.5358	14.2849	-0.893449	hormone metabolism.gibberelin.synthesis-degradation.ent-kaurene synthase	(q39548|ksb_cucma : 902.0) Ent-kaurene synthase B, chloroplast precursor (EC 4.2.3.19) (KSB) - Cucurbita maxima (Pumpkin) (Winter squash) & (at1g79460 : 880.0) Encodes for a protein with ent-kaurene synthase B activity which catalyzes the second step in the cyclization of GGPP to ent-kaurene in the gibberellins biosynthetic pathway.; GA REQUIRING 2 (GA2); FUNCTIONS IN: ent-kaurene synthase activi…	5e-05	0.000462191	yes
[truncated: 2,904 more rows]
